# Supplementary material for: Local-scale topoclimate effects on treeline elevations: a country-wide investigation of New Zealand’s southern beech treelines
Source: PeerJ. 2015 Oct 22;3:e1334. doi: 10.7717/peerj.1334 (PMC4627911; doi:10.7717/peerj.1334)
Supplement: Supplemental Information 1 — This file contains raw meteorological and derived topclimatic index data used for the analysis of topoclimatic effects at treeline locations. Data include: Site ID Elevation Latitude (northing in New Zealand Transverse Mercator NZGD2000 projectionJanuary and July data for (a) minimum, mean, and maximum temperature, wind speed, relative humidity; (b) mean and maximum values for derived photoinhibition, frost, and desiccation indices; (c) January and July temperature ranges; (d) total and mean daily solar radiation and night time net radiation; (e) the number of frost and rain days. [file peerj-03-1334-s002.txt]

sites	lat	elev	slope	curvature	Jan_mn_ws	Jan_mn_temp	Jan_mn_rhum	Jan_min_ws	Jan_min_temp	Jan_min_rhum	Jan_max_ws	Jan_max_temp	Jan_max_rhum	Jan_ws_range	Jan_temp_range	Jan_rhum_range	Jan_mn_frostind	Jan_max_frostind	Jan_frost_hours	Jan_netrad_mn_night	Jan_netrad_sum_night	Jan_solrad_mn_day	Jan_mn_photoind	Jan_max_photoind	Jan_mn_dessind	Jan_max_dessind	Jan_rdays	Jan_total_ppt	Jan_total_solrad	Jul_mn_ws	Jul_mn_temp	Jul_mn_rhum	Jul_min_ws	Jul_min_temp	Jul_min_rhum	Jul_max_ws	Jul_max_temp	Jul_max_rhum	Jul_ws_range	Jul_temp_range	Jul_rhum_range	Jul_mn_frostind	Jul_max_frostind	Jul_frost_hours	Jul_netrad_mn_night	Jul netrad_sum_night	Jul_solrad_mn_day	Jul_mn_photoind	Jul_max_photoind
8	5595370.65	600	99.8000031	-0.626667	7.771639785	9.344758065	60.86182796	4.416129032	6.596774194	43.51612903	11.89032258	12.1516129	77.19677419	7.474193548	5.55483871	33.68064516	1156.896676	1769.119977	0	-42.3252	-10581.3	365.1526316	468.916598	936.7699355	291.8279051	445.0066355	23	2185.33	180385.4	7.831854839	1.743817204	64.89354839	5.403225806	0.474193548	49.62580645	10.20645161	3.125806452	80.42903226	4.803225806	2.651612903	30.80322581	804.1841834	1457.321526	10	-36.7015873	-16185.4	92.16039604	110.0416344	216.7089355
8	5593831.63	600	35.2535019	-0.12	6.437096774	9.027016129	62.54650538	3.680645161	5.880645161	45.02903226	9.806451613	12.32580645	79.73225806	6.125806452	6.44516129	34.70322581	1851.749599	2517.991194	0	-62.28669355	-15447.1	469.2919355	605.7408044	1127.164258	219.7669665	341.0038419	21	1580.48	232768.8	6.047983871	1.339919355	65.97647849	3.951612903	-0.193548387	50.07419355	8.051612903	3.174193548	81.94193548	4.1	3.367741935	31.86774194	1228.916642	1964.933971	45	-55.47995392	-24078.3	185.8819355	217.5960065	390.6587097
1	5446015.39	600	82.0765991	1.1	3.826747312	10.02674731	80.91854839	2.451612903	6.641935484	63.40967742	4.964516129	13.54516129	95.85483871	2.512903226	6.903225806	32.44516129	932.2887512	1372.847032	3	-53.74354839	-13328.4	505.9358871	450.3519919	805.4171613	97.6351004	181.6745161	26	636.04	250944.2	4.146236559	3.426209677	87.7813172	3.064516129	1.974193548	78.26451613	5.129032258	5.041935484	95.60967742	2.064516129	3.067741935	17.34516129	453.9677922	725.0090355	97	-48.01036866	-20836.5	163.6245161	122.9147903	220.1196774
8	5600301.99	610	59.3446007	-0.453333	5.658467742	6.310887097	65.3188172	3.448387097	3.561290323	44.05806452	8.212903226	9.429032258	84.9516129	4.764516129	5.867741935	40.89354839	2007.55186	2750.594635	6	-56.90201613	-14111.7	400.4177419	616.8375343	1193.870903	123.382399	202.1441161	25	3121.68	198607.2	6.033467742	-1.191935484	66.37916667	4.45483871	-2.622580645	47.17096774	7.516129032	0.470967742	81.47096774	3.061290323	3.093548387	34.3	1002.034726	1794.432074	31	-35.91520737	-15587.2	153.79	217.3356774	403.797871
12	5675674.98	613	47.4319	0.133333	8.030107527	14.78575269	49.55658602	5.480645161	12.01612903	33	10.56451613	17.90645161	64.09354839	5.083870968	5.890322581	31.09354839	474.4390474	706.6121806	0	-37.8724	-9468.1	332.9834008	302.1094129	539.8565161	570.4963824	786.8647516	21	80.73	164493.8	7.471236559	7.080510753	53.60349462	5.109677419	5.919354839	39.79354839	9.358064516	8.212903226	66.93225806	4.248387097	2.293548387	27.13870968	546.3202843	810.2783645	0	-45.66528736	-19864.4	40.28996764	31.66671792	53.34387097
12	5672809.17	620	51.0909004	-1.90667	8.32311828	8.176747312	71.07298387	6.370967742	5.390322581	50.23870968	10.13548387	11.0516129	88.66451613	3.764516129	5.661290323	38.42580645	988.4602654	1485.702245	0	-56.01084337	-13946.7	424.9107071	668.7373316	1230.198645	209.0519587	344.8199	26	5534.95	210330.8	7.931317204	1.39327957	69.14395161	6.283870968	-0.15483871	51.21612903	9.709677419	3.022580645	86.20645161	3.425806452	3.177419355	34.99032258	1050.276946	1592.043284	16	-57.90691244	-25131.6	212.4541935	273.4849903	476.6557742
8	5598454.57	620	167.4519958	0.293333	7.856586022	10.29287634	62.1202957	5.9	7.403225806	44.0483871	9.974193548	13.42580645	78.88387097	4.074193548	6.022580645	34.83548387	1958.736484	2505.77969	0	-77.00465116	-19867.2	391.5713992	446.2670423	799.6975161	306.0737619	425.2912	27	4544.27	190303.7	7.456586022	2.705510753	64.28454301	5.664516129	1.209677419	47.47096774	8.987096774	4.570967742	79.21612903	3.322580645	3.361290323	31.74516129	1397.466274	2073.842423	0	-72.44013158	-33032.7	111.0875	112.9573288	216.1620968
8	5594018.37	620	44.7214012	0.113333	6.222849462	8.846370968	63.29637097	3.548387097	5.748387097	45.67096774	9.416129032	12.11612903	80.29677419	5.867741935	6.367741935	34.62580645	1811.729162	2534.420084	0	-58.78225806	-14578	456.4608871	595.3755968	1117.112968	203.0486938	315.9078355	22	1678.53	226404.6	5.953225806	1.176344086	66.36075269	3.909677419	-0.329032258	50.57419355	7.9	3.022580645	82.29032258	3.990322581	3.351612903	31.71612903	1225.497039	1997.210403	48	-53.9718894	-23423.8	189.4125806	224.5937323	401.5285484
2	5465732	620	70.2426987	-0.333333	2.596774194	11.86975806	72.15645161	1.367741935	8.770967742	58.29032258	3.864516129	14.9	86.64516129	2.496774194	6.129032258	28.35483871	331.5477887	519.5030516	0	-28.82419355	-7148.4	320.4844758	194.6201774	381.7879355	104.3066462	166.4526161	24	1082.12	158960.3	3.022177419	4.725537634	77.88991935	1.951612903	3.412903226	66.01935484	4.067741935	5.948387097	87.37096774	2.116129032	2.535483871	21.3516129	150.8320276	287.0803161	42	-19.88156682	-8628.6	28.67967742	14.73603871	27.19009677
12	5672122.21	640	72.1166992	0.8	7.076747312	8.215188172	71.77997312	4.990322581	5.151612903	50.65483871	8.84516129	11.30645161	90.01935484	3.85483871	6.15483871	39.36451613	1168.575243	1711.129223	5	-49.29354839	-12224.8	437.6971774	675.3550484	1249.92029	178.2094206	307.013929	25	6758.62	217097.8	7.486962366	1.438978495	69.43387097	5.809677419	-0.158064516	51.52903226	9.241935484	3.406451613	86.45806452	3.432258065	3.564516129	34.92903226	1065.90906	1655.719855	31	-51.53917051	-22368	325.9345161	411.059471	692.6269355
8	5597821.77	640	113.5820007	0.7	6.750672043	7.710080645	69.54489247	5.012903226	4.661290323	50.49354839	8.290322581	10.94193548	86.77741935	3.277419355	6.280645161	36.28387097	2040.548701	2872.421461	0	-57.9996	-14499.9	419.5046559	581.8070026	1105.240258	163.6000878	269.9094419	27	8965.74	207235.3	6.207930108	0.107526882	69.3608871	4.874193548	-1.567741935	50.95806452	7.5	2.361290323	84.33225806	2.625806452	3.929032258	33.37419355	1393.199269	2234.545781	28	-50.72454128	-22115.9	181.0146104	224.8888828	426.2396774
8	5595067.45	640	114.9580002	-1.99333	7.276747312	12.57997312	52.6172043	3.725806452	9.503225806	38.01935484	11.67096774	15.71612903	67.01612903	7.94516129	6.212903226	28.99677419	1151.102124	1773.568858	0	-52.16774194	-12937.6	362.5233871	339.1852379	671.9436452	414.3618522	614.3644935	22	2448.02	179811.6	7.264784946	4.709408602	57.16424731	4.893548387	3.34516129	44.81935484	9.45483871	6.232258065	71.51290323	4.561290323	2.887096774	26.69354839	807.4668319	1288.188868	2	-47.01909091	-20688.4	86.17828947	75.31841613	139.0120645
8	5599966.44	640	90.0154037	0.126667	7.212634409	8.860080645	59.18736559	4.893548387	6.022580645	40.49677419	9.432258065	11.92903226	77.65806452	4.538709677	5.906451613	37.16129032	1875.307522	2490.008855	3	-60.83346774	-15086.7	561.7441532	744.2281996	1349.056355	252.7701373	378.0964129	23	4141.25	278625.1	8.272580645	1.475537634	64.11317204	6.219354839	0.038709677	46.49677419	10.24193548	3.248387097	79.62258065	4.022580645	3.209677419	33.12580645	923.0223399	1561.515739	27	-34.23087558	-14856.2	349.9796774	401.7037323	665.2282903
2	5464550.94	640	62.8857994	0.96	3.774596774	10.15698925	80.02983871	2.283870968	6.938709677	65.93548387	5.274193548	13.33870968	94.10645161	2.990322581	6.4	28.17096774	510.401081	746.9810226	10	-52.54354839	-13030.8	423.1002016	303.2486754	533.0032581	88.9845875	151.6714613	25	1169.54	209857.7	3.761155914	3.40672043	84.16330645	2.648387097	2.029032258	73.10967742	4.790322581	4.941935484	92.1483871	2.141935484	2.912903226	19.03870968	187.189394	332.9276613	41	-37.48271889	-16267.5	196.6319355	114.8369258	196.3932581
26	6055392.59	660	61.5682983	-0.7	5.416801075	11.92069892	86.16290323	3.387096774	9.2	68.80967742	7.367741935	14.60967742	98.39032258	3.980645161	5.409677419	29.58064516	340.8444091	537.5517774	0	-32.39147287	-8357	362.7349794	270.8631125	527.7551613	95.04955441	196.1561387	28	2662.28	176289.2	6.853763441	4.303360215	95.17365591	4.7	2.95483871	85.37096774	8.835483871	5.516129032	99.78064516	4.135483871	2.561290323	14.40967742	255.8141009	573.3042484	14	-21.30253456	-9245.3	114.8067742	92.8403871	170.1415484
26	6059110	660	44.8693008	-0.68	3.945295699	12.86169355	85.31330645	2.416129032	9.958064516	67.51290323	5.235483871	15.93870968	98.45483871	2.819354839	5.980645161	30.94193548	465.0361631	696.8910129	0	-41.93011583	-10859.9	409.3098969	258.2198306	514.911871	99.69171206	205.3746968	29	1660.71	198515.3	4.954166667	5.236290323	94.74865591	3.277419355	3.861290323	83.89354839	6.422580645	6.512903226	99.80645161	3.14516129	2.651612903	15.91290323	286.284515	589.5652774	13	-22.60414747	-9810.2	127.0741935	89.7472129	167.183871
26	6060561.31	660	34.2733002	-0.486667	5.119086022	13.08239247	84.64650538	3.019354839	10.1483871	66.4483871	6.893548387	16.02903226	98.17741935	3.874193548	5.880645161	31.72903226	363.491948	563.9061419	0	-37.26653846	-9689.3	396.0216942	248.4119592	481.4267742	134.0726201	267.9024161	28	1384.35	191674.5	6.699865591	5.462096774	94.3922043	4.24516129	4.064516129	82.06129032	8.841935484	6.777419355	99.77741935	4.596774194	2.712903226	17.71612903	263.3874472	553.0809677	12	-23.45806452	-10180.8	130.4245161	91.16820968	170.3327419
26	6061934.82	660	33.3325996	-0.326667	5.021908602	13.19986559	84.83319892	2.877419355	10.13870968	66.70322581	6.787096774	16.13548387	98.46451613	3.909677419	5.996774194	31.76129032	370.2971132	569.6115516	0	-38.25172414	-9983.7	387.6310559	239.3064891	480.2376452	133.9833568	269.887271	28	1437.8	187225.8	6.612096774	5.633870968	94.30564516	4.14516129	4.251612903	82.09354839	8.741935484	6.961290323	99.69677419	4.596774194	2.709677419	17.60322581	256.8764247	517.2587935	10	-24.11843318	-10467.4	128.963871	87.79524839	160.5025484
12	5676384.84	660	92.6871033	-0.1	7.187365591	11.89946237	60.28548387	5.45483871	9.161290323	42.15806452	8.896774194	14.85806452	75.92903226	3.441935484	5.696774194	33.77096774	936.3191026	1246.358342	0	-65.09681275	-16339.3	469.2922921	570.4087644	1009.282548	339.7869621	480.043071	24	2605.46	231361.1	6.739919355	5.244892473	60.4797043	5.1	3.816129032	45.91935484	8.377419355	6.941935484	75.71935484	3.277419355	3.125806452	29.8	952.2767457	1294.781671	16	-69.58417431	-30338.7	237.3863636	215.1679871	371.6882581
12	5675921.57	660	45.6507988	-0.546667	6.24905914	17.47674731	43.71666667	4.232258065	14.33225806	29.18709677	8.180645161	20.86451613	56.9516129	3.948387097	6.532258065	27.76451613	665.5132468	956.3516677	0	-63.70403226	-15798.6	379.4379032	222.2544859	419.0031613	582.9409716	788.9274032	18	43.9	188201.2	5.834274194	9.598655914	47.63669355	3.85483871	7.987096774	35.69354839	7.370967742	11.91612903	60.19677419	3.516129032	3.929032258	24.50322581	660.0577108	999.2697452	0	-71.07281106	-30845.6	158.0187097	65.51946774	116.6498065
2	5467327.28	660	113.6309967	-1.4333301	3.411962366	9.709677419	83.11370968	2.251612903	6.803225806	69.39677419	4.358064516	12.65806452	95.32580645	2.106451613	5.85483871	25.92903226	503.6077238	728.0776581	7	-46.16693548	-11449.4	378.8737903	292.4490504	503.0682258	73.11227863	131.8080581	27	1393.79	187921.4	3.267741935	2.806182796	87.7186828	2.270967742	0.951612903	78.6516129	4.203225806	4.351612903	94.47741935	1.932258065	3.4	15.82580645	248.4989724	431.7416903	116	-35.22949309	-15289.6	130.4690323	84.33772581	153.6449355
2	5461517.39	660	189.3619995	-1.5533299	3.478360215	9.41344086	84.17002688	2.15483871	6.106451613	68.71612903	4.661290323	12.65483871	97.17096774	2.506451613	6.548387097	28.45483871	503.4816428	751.2386903	15	-44.98955823	-11202.4	381.1218182	294.3888655	523.1740968	71.50462829	135.0148323	25	761.9	188655.3	3.389784946	2.723521505	87.95416667	2.306451613	1.34516129	78.81290323	4.383870968	4.283870968	95.34516129	2.077419355	2.938709677	16.53225806	195.5923606	286.2999323	49	-32.47465438	-14094	122.7916129	76.20801935	142.6805806
2	5465658.13	660	72.5329971	-1.1866699	2.452956989	11.86680108	72.27674731	1.309677419	8.7	58.14193548	3.625806452	14.9483871	86.65806452	2.316129032	6.248387097	28.51612903	349.8783524	548.2800194	0	-30.59475806	-7587.5	329.3616935	199.0228488	389.0526129	100.4297018	162.1686065	24	1050.06	163363.4	2.869489247	4.721774194	77.99139785	1.851612903	3.390322581	66.49354839	3.864516129	5.938709677	87.37741935	2.012903226	2.548387097	20.88387097	156.7914276	293.5007935	46	-21.08248848	-9149.8	29.08483871	15.0806	28.10796774
1	5446295.38	660	73.3452988	0.126667	3.869758065	10.01572581	81.01397849	2.474193548	6.64516129	63.57741935	5.006451613	13.51935484	95.97741935	2.532258065	6.874193548	32.4	928.4882653	1361.506087	1	-53.46612903	-13259.6	505.5844758	451.7872782	806.7761935	98.61759052	183.1678161	26	629.15	250769.9	4.200134409	3.425537634	87.76397849	3.103225806	2.025806452	78.29677419	5.190322581	5.025806452	95.59677419	2.087096774	3	17.3	451.0713523	720.9312419	97	-47.83410138	-20760	162.3174194	122.1749452	219.0908065
26	6062275	680	42.1085014	0.42	5.025	13.25981183	84.69301075	2.887096774	10.27096774	66.56451613	6.783870968	16.18064516	98.18064516	3.896774194	5.909677419	31.61612903	366.9746357	550.8540516	0	-38.17318008	-9963.2	391.9142857	238.6362395	476.0272903	135.6969913	271.9845065	26	1560.14	189294.6	6.593145161	5.688172043	94.26142473	4.170967742	4.296774194	81.93225806	8.683870968	7.006451613	99.65806452	4.512903226	2.709677419	17.72580645	260.2645661	531.1296226	7	-24.47695853	-10623	128.0287097	86.22866452	157.917871
8	5595685.38	680	114.0859985	0.866667	7.824731183	11.50430108	54.75658602	4.003225806	8.74516129	38.41612903	12.5516129	14.41935484	70.03548387	8.548387097	5.674193548	31.61935484	1135.344999	1655.048639	0	-51.50401606	-12824.5	434.6989899	465.4066897	951.3110645	396.7752826	605.4630548	23	2414.68	215176	7.901075269	3.871774194	58.55900538	5.232258065	2.451612903	44.54193548	10.47096774	5.358064516	73.7483871	5.238709677	2.906451613	29.20645161	744.5868993	1215.743868	11	-39.84077449	-17490.1	169.0252459	161.5985154	332.7427097
8	5597511.23	680	123.8479996	-0.52	7.472580645	10.70645161	55.20833333	3.622580645	7.880645161	38.85806452	12.29354839	13.72903226	69.91290323	8.670967742	5.848387097	31.05483871	1128.784891	1606.219997	0	-53.12777778	-13388.2	387.9136179	451.1723063	933.2705484	322.0716726	495.6942097	25	1280.75	190853.5	7.195833333	3.283736559	61.24731183	4.474193548	1.935483871	43	9.532258065	4.780645161	76.51290323	5.058064516	2.84516129	33.51290323	711.8217684	1228.982752	0	-40.76371882	-17976.8	136.2755776	139.1819871	273.3133871
6	5573806.89	680	62.8614998	-0.3	4.668010753	9.271639785	70.23938172	2.819354839	5.574193548	51.39032258	6.841935484	12.83548387	90.29032258	4.022580645	7.261290323	38.9	875.8459891	1249.993445	7	-57.62258065	-14290.4	424.9522177	441.2325282	834.1047742	149.4169002	247.4869871	22	1871.41	210776.3	4.398655914	2.165456989	80.61155914	2.461290323	0.129032258	68.20967742	6.351612903	4.096774194	91.42580645	3.890322581	3.967741935	23.21612903	869.6303959	1530.967942	61	-45.60967742	-19794.6	132.41	128.5969935	234.7784516
2	5461448.28	680	132.0980072	-0.913333	3.488709677	9.3625	83.94327957	2.25483871	6.087096774	68.1	4.432258065	12.66129032	97.09354839	2.177419355	6.574193548	28.99354839	506.9372948	784.755529	7	-43.20806452	-10715.6	392.0131048	312.3595645	561.8380645	70.35982641	140.5095194	26	1239.84	194438.5	3.651075269	2.476612903	88.38817204	2.74516129	0.774193548	79.38709677	4.5	4.148387097	95.52903226	1.75483871	3.374193548	16.14193548	224.5762963	361.4779129	100	-30.39032258	-13189.4	134.7390323	86.91949032	155.8848065
1	5446032.2	680	72.9768982	1.16	3.826747312	10.02674731	80.91854839	2.451612903	6.641935484	63.40967742	4.964516129	13.54516129	95.85483871	2.512903226	6.903225806	32.44516129	932.2887512	1372.847032	3	-53.74354839	-13328.4	505.9358871	450.3519919	805.4171613	97.6351004	181.6745161	26	636.04	250944.2	4.146236559	3.426209677	87.7813172	3.064516129	1.974193548	78.26451613	5.129032258	5.041935484	95.60967742	2.064516129	3.067741935	17.34516129	453.9677922	725.0090355	97	-48.01036866	-20836.5	163.6245161	122.9147903	220.1196774
26	6060715	690	29.0349998	-0.973333	5.087231183	13.18454301	84.30497312	2.941935484	10.37096774	66.35483871	6.870967742	16.11935484	97.61612903	3.929032258	5.748387097	31.26129032	359.0309619	536.0342484	0	-38.70583658	-9947.4	392.4188912	244.3175278	488.3762581	135.8741666	269.3590129	28	1253.34	191108	6.750806452	5.61061828	93.81975806	4.109677419	4.035483871	81.15806452	8.961290323	6.922580645	99.43548387	4.851612903	2.887096774	18.27741935	269.8687802	554.3809355	10	-25.79354839	-11194.4	142.9206452	99.92889032	185.2022581
26	6058953.19	690	30.3360996	-1.50667	4.200537634	12.88077957	85.34744624	2.561290323	9.812903226	67.36451613	5.6	15.93548387	98.8516129	3.038709677	6.122580645	31.48709677	467.1395874	724.3531516	0	-42.46486486	-10998.4	412.9892784	260.582211	520.0664194	106.2402265	218.1831097	28	1637.77	200299.8	5.292607527	5.292473118	94.74112903	3.493548387	3.825806452	83.89032258	6.861290323	6.577419355	99.79677419	3.367741935	2.751612903	15.90645161	283.7059673	600.8366097	14	-22.62880184	-9820.9	129.1687097	90.0007	167.9188387
12	5673859.97	690	41.2439003	0.0066667	7.519758065	8.922311828	67.63669355	5.616129032	6.332258065	47.22258065	9.122580645	11.7	84.47741935	3.506451613	5.367741935	37.25483871	1019.402889	1419.313535	0	-57.43654618	-14301.7	422.2569697	642.2632751	1151.575806	228.1836726	348.3944419	25	1625.52	209017.2	6.945967742	1.982123656	67.67231183	5.132258065	0.612903226	50.47419355	8.551612903	3.480645161	83.73870968	3.419354839	2.867741935	33.26451613	1102.320395	1628.106432	31	-61.85023041	-26843	135.7374194	168.385671	314.8648065
8	5597210.1	690	98.1257019	2.3399999	5.305510753	7.395564516	70.84206989	3.080645161	3.712903226	52.13225806	7.232258065	10.69032258	88.18709677	4.151612903	6.977419355	36.05483871	2358.486043	3333.24831	26	-56.82379032	-14092.3	449.9004032	645.042254	1220.434129	110.4218589	210.7847323	25	9618.2	223150.6	4.836693548	-0.28266129	70.1202957	3.416129032	-2.570967742	51.65806452	6.416129032	2.077419355	84.92903226	3	4.648387097	33.27096774	1564.82744	2622.658074	117	-49.54493088	-21502.5	235.573871	305.7934355	521.1264839
6	5571400.27	690	20.4969997	-0.3	5.367741935	7.733602151	74.38346774	3.490322581	4.258064516	55.22258065	7.451612903	11.03548387	93.90322581	3.961290323	6.777419355	38.68064516	872.4951669	1373.524258	1	-55.46733871	-13755.9	378.3826613	446.9826089	795.6744194	130.5781609	220.8267452	23	2188.34	187677.8	5.069086022	0.862634409	83.21922043	3.141935484	-0.683870968	70.53225806	6.896774194	2.548387097	93.56129032	3.75483871	3.232258065	23.02903226	978.5781426	1621.907652	82	-47.18018433	-20476.2	137.9519355	155.8422484	284.0736452
2	5462198.35	690	34.4243011	-1.47333	3.827553763	8.788306452	85.04650538	2.516129032	5.841935484	70.26774194	4.916129032	11.93548387	97.70645161	2.4	6.093548387	27.43870968	484.6569415	731.8333742	8	-42.67217742	-10582.7	368.8278226	317.9282137	569.9475484	66.21643972	128.9321032	26	1080.71	182938.6	3.770698925	1.834274194	88.09287634	2.651612903	-0.167741935	79.25483871	4.816129032	3.506451613	95.32903226	2.164516129	3.674193548	16.07419355	213.1795145	330.0589032	60	-28.79700461	-12497.9	121.443871	84.01499032	154.3512903
1	5444333.8	690	63.3137016	-1.0666699	4.558333333	9.770430108	81.33185484	3.2	6.832258065	65.83225806	6.067741935	13.01290323	95.4516129	2.867741935	6.180645161	29.61935484	940.4093702	1322.666187	2	-61.05080645	-15140.6	493.553629	462.2221532	826.1313226	95.45421008	171.2288419	27	1130.46	244802.6	4.922580645	3.227822581	87.7280914	3.938709677	1.980645161	78.50322581	5.893548387	4.664516129	95.43225806	1.95483871	2.683870968	16.92903226	420.3685403	710.1845355	73	-49.69792627	-21568.9	170.5522581	133.0275097	237.9309355
1	5444217.61	693	41.1885986	-1.14667	4.176075269	10.14543011	80.24462366	2.741935484	7.209677419	65.79677419	5.593548387	13.33225806	93.91290323	2.851612903	6.122580645	28.11612903	889.387446	1304.41051	0	-57.4891129	-14257.3	482.3264113	426.2792782	786.3525806	94.97336089	162.7622226	28	1375.93	239233.9	4.619086022	3.635349462	86.48655914	3.541935484	2.383870968	77.15806452	5.629032258	5.077419355	94.49032258	2.087096774	2.693548387	17.33225806	375.0473802	598.7088194	45	-45.94516129	-19940.2	172.1393548	126.1815645	228.4733548
26	6055334.41	700	20.0156002	-2.0799999	3.973924731	12.42916667	84.01626344	2.261290323	9.332258065	67.2516129	5.451612903	15.31612903	98.06129032	3.190322581	5.983870968	30.80967742	444.0989524	613.8553419	1	-41.6624031	-10748.9	385.3701646	271.8700748	530.6789677	93.34027982	184.001271	28	1581.55	187289.9	5.631182796	4.773252688	93.55551075	3.493548387	3.167741935	82.31935484	7.474193548	6.129032258	99.40967742	3.980645161	2.961290323	17.09032258	353.9236067	677.2847226	27	-28.51843318	-12377	148.0758065	113.3256774	208.543871
26	6055493.08	700	75.6281967	1.5533299	4.115860215	12.35712366	84.19314516	2.351612903	9.4	67.41935484	5.641935484	15.22903226	97.29032258	3.290322581	5.829032258	29.87096774	440.0572917	610.6110548	1	-41.51627907	-10711.2	392.8218107	279.5246138	538.4657742	93.51452806	185.3977871	28	1684.73	190911.4	5.839650538	4.694758065	93.75322581	3.641935484	3.1	82.76774194	7.719354839	6.041935484	99.48709677	4.077419355	2.941935484	16.71935484	348.9322659	671.0761194	26	-28.22050691	-12247.7	144.7403226	111.6577323	204.8289677
26	6056800	700	31.9883003	-2.26667	4.67983871	12.25120968	85.48924731	2.806451613	9.451612903	68.4	6.34516129	15.1	98.69032258	3.538709677	5.648387097	30.29032258	380.3240952	537.259271	0	-36.91732283	-9377	365.9991837	259.1245683	511.0716774	92.1301329	188.353029	27	2539.04	179339.6	6.674327957	4.580107527	94.88642473	4.532258065	3.251612903	84.28064516	8.641935484	5.809677419	99.8483871	4.109677419	2.558064516	15.56774194	266.2275256	572.7287516	18	-22.84078341	-9912.9	115.3151613	89.34064194	166.8124194
26	6060439.82	700	43.4057999	-0.28	5.086155914	13.19435484	84.16572581	2.964516129	10.3483871	66.32580645	6.832258065	16.10967742	97.46774194	3.867741935	5.761290323	31.14193548	361.5787944	549.7663452	0	-38.75697674	-9999.3	395.0812757	245.3750945	489.0559677	137.4356352	270.7911097	28	1303.67	192009.5	6.731586022	5.608870968	93.77607527	4.119354839	4.058064516	81.20967742	8.94516129	6.935483871	99.42258065	4.825806452	2.877419355	18.21290323	275.5268661	575.3098516	11	-25.98824885	-11278.9	145.1054839	100.9975258	189.4383548
26	6060753.69	700	43.3751984	0.633333	5.157123656	13.01518817	84.97741935	3.04516129	9.896774194	66.71935484	6.951612903	15.93870968	98.7	3.906451613	6.041935484	31.98064516	376.9000928	581.1804548	0	-37.885	-9850.1	395.0241736	250.6640676	487.5941935	131.7609221	263.2008	28	1424.06	191191.7	6.731182796	5.429569892	94.5405914	4.3	4.067741935	82.51290323	8.85483871	6.751612903	99.74516129	4.55483871	2.683870968	17.23225806	261.8583977	560.8452581	15	-23.10230415	-10026.4	125.616129	87.72245161	164.1063226
26	6061504.82	700	35.8072014	-1.4400001	5.152419355	13.12728495	84.83494624	3.016129032	9.977419355	66.82580645	6.95483871	16.08064516	98.66774194	3.938709677	6.103225806	31.84193548	375.5993991	569.5262548	0	-38.46896552	-10040.4	400.205383	249.1145996	488.2452258	134.9291626	269.5481161	27	1449.44	193299.2	6.734139785	5.553763441	94.42392473	4.316129032	4.203225806	82.35806452	8.85483871	6.85483871	99.70967742	4.538709677	2.651612903	17.3516129	257.2171961	546.729371	10	-23.46797235	-10185.1	126.1870968	86.67103548	161.695129
26	6061734.82	700	44.8810997	-0.4	5.090456989	13.24717742	84.58252688	2.948387097	10.18387097	66.36774194	6.861290323	16.19677419	98.22903226	3.912903226	6.012903226	31.86129032	371.1190498	559.4857742	0	-38.53601533	-10057.9	402.8662526	246.3174762	484.8350645	137.3404937	274.155271	26	1480.19	194584.4	6.667473118	5.670564516	94.1797043	4.241935484	4.277419355	81.87096774	8.774193548	6.987096774	99.63548387	4.532258065	2.709677419	17.76451613	263.4185825	536.6946484	7	-24.63963134	-10693.6	130.4919355	88.06733548	162.0770323
12	5674889.32	700	59.3153992	-0.306667	8.233333333	9.61733871	64.78158602	6.283870968	7.174193548	43.94193548	9.990322581	12.43548387	81.63548387	3.706451613	5.261290323	37.69354839	873.3817218	1232.467255	0	-57.7876494	-14504.7	428.5610548	628.9396254	1213.93	284.8864241	420.910429	23	372.72	211280.6	7.61344086	2.600268817	66.34731183	5.664516129	1.4	49.09677419	9.393548387	3.883870968	82.32258065	3.729032258	2.483870968	33.22580645	973.5500776	1466.011429	11	-61.97563218	-26959.4	105.9834951	126.3455832	249.2799355
12	5675928.88	700	50.0979996	-0.36	6.73172043	17.51330645	43.5547043	4.535483871	14.47096774	28.75483871	8.903225806	20.85483871	56.81290323	4.367741935	6.383870968	28.05806452	629.9004383	907.8029677	0	-66.10846774	-16394.9	380.6921371	225.8191472	426.4835806	626.5798073	850.1993742	18	52.11	188823.3	6.238709677	9.722043011	47.20551075	4.064516129	8.187096774	34.85483871	7.970967742	11.88709677	59.72580645	3.906451613	3.7	24.87096774	625.3642565	958.7931194	0	-73.23064516	-31782.1	154.3248387	64.16909355	113.5337742
12	5677156.03	700	135.5099945	-3.3466699	3.461827957	15.35362903	53.50201613	2.016129032	11.33548387	39.31290323	4.809677419	19.35806452	67.71935484	2.793548387	8.022580645	28.40645161	745.9891879	1024.071365	0	-35.5266129	-8810.6	368.5282258	277.8673548	533.2999032	294.2538853	447.6926258	20	35.31	182790	3.046236559	7.309139785	58.56330645	1.712903226	3.896774194	45.24516129	4.448387097	10.93225806	73.31935484	2.735483871	7.035483871	28.07419355	830.1220747	1292.511458	46	-47.56774194	-20644.4	204.4132258	102.5038452	184.4082581
8	5594706.69	700	124.6230011	-1.7	7.294892473	9.222983871	62.18534946	4.012903226	6.219354839	44.98387097	11.37096774	12.26451613	78.89032258	7.358064516	6.04516129	33.90645161	1183.148863	1781.720265	0	-38.67269076	-9629.5	406.0870707	521.0092228	1068.422871	260.6455444	399.7181065	23	2514.76	201013.1	6.91922043	1.600403226	66.40766129	4.587096774	0.14516129	52.22258065	9.074193548	3.322580645	81.81290323	4.487096774	3.177419355	29.59032258	847.4362907	1533.405832	12	-33.03690205	-14503.2	191.5098361	226.3430308	460.6134839
2	5466848.96	700	74.3492966	0.813333	3.401612903	9.33077957	84.28360215	2.180645161	6.348387097	70.64193548	4.351612903	12.32258065	96.13870968	2.170967742	5.974193548	25.49677419	505.1655883	745.9739871	12	-43.75766129	-10851.9	374.6320565	300.6144032	519.4276452	65.66268448	122.2266258	27	1491.36	185817.5	3.299327957	2.485349462	88.37594086	2.361290323	0.851612903	79.75483871	4.216129032	3.95483871	94.82580645	1.85483871	3.103225806	15.07096774	229.7488445	377.8776548	105	-31.18847926	-13535.8	131.626129	88.78268065	160.6418387
26	6060869.82	710	43.0498009	-0.273333	4.922311828	13.3608871	83.86317204	2.767741935	10.59032258	66.4483871	6.841935484	16.21612903	97.49032258	4.074193548	5.625806452	31.04193548	352.1313526	525.5205323	0	-40.49494163	-10407.2	383.386653	236.4189594	475.9829032	136.3137446	265.4507806	28	1173.65	186709.3	6.597311828	5.773924731	93.41733871	3.951612903	4.251612903	81.07096774	8.812903226	7.109677419	99.27741935	4.861290323	2.858064516	18.20645161	283.3963175	567.1420484	7	-29.4437788	-12778.6	148.6003226	102.0995871	185.6823226
26	6061570	710	34.5578995	0.693333	4.862096774	13.41962366	84.03723118	2.661290323	10.48709677	66.17741935	6.709677419	16.32258065	97.89354839	4.048387097	5.835483871	31.71612903	361.2392143	542.1025613	0	-39.91789883	-10258.9	369.4262834	223.6717398	459.3816129	136.1340965	270.7893	28	1023.69	179910.6	6.512903226	5.87594086	93.40040323	3.94516129	4.451612903	81.09677419	8.735483871	7.222580645	99.24516129	4.790322581	2.770967742	18.1483871	280.2468124	555.5315323	4	-29.07073733	-12616.7	145.5425806	97.75230645	177.1163871
8	5596240.67	710	29.3097992	0.333333	6.756989247	13.12016129	51.17916667	4.161290323	10.23548387	35.69032258	9.951612903	16.2483871	65.78709677	5.790322581	6.012903226	30.09677419	1058.298991	1492.116932	0	-30.9844	-7746.1	292.4184211	248.1051984	436.6604194	404.5779455	555.7149419	25	1857.8	144454.7	6.495564516	5.611155914	51.13897849	4.551612903	4.229032258	37.74516129	8.393548387	6.993548387	66.03870968	3.841935484	2.764516129	28.29354839	694.7011787	1181.705103	1	-31.04794521	-13599	42.68660131	33.87101434	59.17148387
2	5467381.11	710	20.6949997	-0.0066667	3.964112903	10.41948925	80.21975806	2.183870968	6.909677419	64.63225806	5.506451613	13.63548387	94.82903226	3.322580645	6.725806452	30.19677419	476.2033137	725.7374097	3	-42.40403226	-10516.2	422.9629032	291.9508488	519.6425806	107.6421821	200.4122516	24	4168.13	209789.6	3.805241935	3.304301075	85.35	2.441935484	1.261290323	73.76774194	5.048387097	5.303225806	93.9	2.606451613	4.041935484	20.13225806	289.8412889	495.8642871	131	-43.46520737	-18863.9	212.6025806	116.6339065	203.0508387
2	5463174.5	710	71.7263031	0.633333	3.415860215	9.985080645	79.77284946	2.096774194	6.783870968	63.52258065	4.580645161	13.27419355	95.23548387	2.483870968	6.490322581	31.71290323	566.0365641	816.795471	6	-53.14314516	-13179.5	460.3135081	350.5327077	647.7228065	84.63378044	157.0107419	25	1236.78	228315.5	3.775403226	3.045295699	85.14018817	2.903225806	1.725806452	72.73548387	4.635483871	4.6	94.15806452	1.732258065	2.874193548	21.42258065	254.8803569	440.163771	76	-44.31497696	-19232.7	161.4487097	99.9176871	181.338
1	5444120.21	717	21.6860008	-1.36667	4.275	9.842607527	81.14314516	2.906451613	6.9	65.84193548	5.735483871	13.04193548	95.00967742	2.829032258	6.141935484	29.16774194	962.3489944	1343.588829	2	-61.87459677	-15344.9	502.1407258	464.1302218	825.056	92.69233185	165.6841226	28	1212.85	249061.8	4.657795699	3.30766129	87.51115591	3.651612903	2.058064516	78.14193548	5.638709677	4.758064516	95.35483871	1.987096774	2.7	17.21290323	412.8945207	677.8547097	61	-48.74124424	-21153.7	179.6777419	138.4238161	249.5382903
26	6055783.08	720	69.927002	0.52	4.272715054	12.51545699	83.87231183	2.458064516	9.580645161	67.0483871	5.877419355	15.39032258	97.27419355	3.419354839	5.809677419	30.22580645	432.8513475	602.4843097	1	-42.59609375	-10904.6	398.5903689	277.3552735	536.3810645	98.6659807	197.2193258	27	1686.43	194512.1	6.145564516	4.848790323	93.5766129	3.84516129	3.377419355	82.76451613	8.135483871	6.187096774	99.37096774	4.290322581	2.809677419	16.60645161	352.6355988	676.879471	23	-30.18824885	-13101.7	148.4112903	112.7616355	204.9741935
26	6056563.08	720	44.7034988	-0.773333	4.575134409	12.6016129	83.95551075	2.6	9.883870968	67.09677419	6.332258065	15.42580645	96.9483871	3.732258065	5.541935484	29.8516129	396.3337066	562.7038613	0	-41.74296875	-10686.2	384.780123	265.5018499	520.6583548	104.2338849	206.4716484	28	1774.84	187772.7	6.689784946	4.915725806	93.79677419	4.141935484	3.477419355	82.67741935	8.858064516	6.203225806	99.56129032	4.716129032	2.725806452	16.88387097	309.596474	625.2792806	15	-28.03248848	-12166.1	145.8967742	110.3051742	198.8393548
26	6061120	720	39.6772003	0.473333	4.597983871	13.9672043	82.07903226	2.464516129	10.9483871	64.52903226	6.448387097	16.91290323	96.60967742	3.983870968	5.964516129	32.08064516	358.6078704	535.9175097	0	-43.0379845	-11103.8	386.1436214	212.113007	428.3587097	150.8696899	286.0717968	28	1037.14	187665.8	6.125134409	6.390994624	91.53373656	3.712903226	4.841935484	78.85806452	8.235483871	7.822580645	97.90645161	4.522580645	2.980645161	19.0483871	335.2544641	616.6058032	3	-39.33225806	-17070.2	166.6419355	102.8022032	183.7731613
26	6059088.19	720	43.1022987	-1.38	4.193010753	12.78817204	85.44892473	2.532258065	10.08064516	68.05483871	5.564516129	15.80322581	97.93870968	3.032258065	5.722580645	29.88387097	454.7630492	672.9762839	0	-42.34038462	-11008.5	389.935124	253.0715356	512.7775806	101.3030327	211.9438387	29	1665.74	188728.6	5.308198925	5.190725806	94.66572581	3.383870968	3.719354839	84.18064516	7.019354839	6.464516129	99.69677419	3.635483871	2.74516129	15.51612903	292.8962857	634.0368742	14	-23.50460829	-10201	127.8951613	92.57507742	176.8936129
26	6060179.82	720	35.2358017	0.173333	4.952016129	13.30497312	83.78239247	2.838709677	10.41612903	65.90967742	6.706451613	16.2483871	97.50322581	3.867741935	5.832258065	31.59354839	361.4455227	550.7809323	0	-39.61860465	-10221.6	395.3419753	242.1614427	489.5696774	139.3508869	272.647671	29	1374.82	192136.2	6.589650538	5.723387097	93.36317204	3.974193548	4.180645161	80.97419355	8.770967742	7.067741935	99.29354839	4.796774194	2.887096774	18.31935484	282.6065161	582.6638032	8	-27.65760369	-12003.4	152.2048387	104.4026129	193.1604194
26	6059823.19	720	26.7773991	1.1	5.110887097	13.12567204	84.25887097	3.003225806	10.15483871	66.34516129	6.896774194	16.06451613	97.99032258	3.893548387	5.909677419	31.64516129	363.0384621	571.3636452	0	-37.63281853	-9746.9	403.7298969	252.6496061	502.9137097	135.5467853	270.4196516	28	1528.89	195809	6.731451613	5.47594086	93.9452957	4.25483871	4.064516129	81.6	8.887096774	6.796774194	99.59032258	4.632258065	2.732258065	17.99032258	267.7924051	547.6670806	14	-24.23479263	-10517.9	135.6432258	94.83516774	177.533871
26	6060940	720	40.4057999	-0.606667	5.174865591	13.05766129	84.93696237	3.061290323	9.912903226	66.89354839	6.970967742	16.01935484	98.77741935	3.909677419	6.106451613	31.88387097	382.5355279	576.8705935	0	-38.42769231	-9991.2	398.8181818	250.4758284	488.6355484	133.3428364	268.4965419	27	1462.96	193028	6.736290323	5.473655914	94.54610215	4.322580645	4.080645161	82.45806452	8.848387097	6.783870968	99.80645161	4.525806452	2.703225806	17.3483871	257.9633343	559.5609677	13	-22.87419355	-9927.4	124.813871	86.30933226	162.0197742
12	5673078.93	720	74.4281998	0.233333	8.443951613	8.733736559	69.2938172	6.429032258	5.970967742	48.60645161	10.35806452	11.59032258	86.86451613	3.929032258	5.619354839	38.25806452	969.8239234	1393.149823	0	-58.09475806	-14407.5	455.2772177	696.7166331	1277.627903	236.9275452	378.8241097	26	4859.17	225817.5	7.960483871	1.995833333	67.92137097	6.264516129	0.477419355	50.23870968	9.777419355	3.664516129	84.83870968	3.512903226	3.187096774	34.6	1027.091082	1571.268984	13	-60.09147465	-26079.7	241.4225806	296.5039677	508.8160323
8	5599512.49	720	69.8685989	-0.34	4.061155914	14.64932796	51.5561828	2.051612903	11.13225806	36.34193548	6.522580645	18.27419355	66.21290323	4.470967742	7.141935484	29.87096774	1227.150194	1744.059561	0	-49.83870968	-12360	384.3800403	247.699498	438.9808065	301.4591282	434.2835387	24	912.65	190652.5	3.393413978	6.818145161	53.16586022	1.822580645	4.309677419	39.84193548	4.861290323	9.693548387	67.53548387	3.038709677	5.383870968	27.69354839	882.5198786	1506.292987	20	-50.17603687	-21776.4	156.5206452	81.50111935	148.5592903
8	5597944.28	720	137.5559998	-0.446667	3.71827957	14.58413978	49.46639785	1.577419355	10.02258065	35.00967742	6.367741935	18.70967742	66.62903226	4.790322581	8.687096774	31.61935484	1453.357711	2049.704403	0	-50.65362903	-12562.1	453.8332661	290.0305665	514.7152903	297.0480794	455.5290806	25	1090.81	225101.3	2.869489247	6.517741935	52.90591398	1.309677419	2.467741935	38.21290323	4.564516129	10.17741935	70.10967742	3.25483871	7.709677419	31.89677419	1121.947795	1816.290732	76	-53.3359447	-23147.8	211.333871	100.0782903	171.4575484
2	5461305.66	720	113.25	-0.12	3.580107527	8.951747312	85.31989247	2.2	5.65483871	70.34193548	4.770967742	12.1483871	97.86129032	2.570967742	6.493548387	27.51935484	460.117504	707.6966097	9	-39.38467742	-9767.4	373.7715726	306.2944516	541.903129	64.51873871	126.5580419	26	1036.78	185390.7	3.583602151	2.196908602	88.64852151	2.470967742	0.667741935	79.9516129	4.6	3.767741935	95.98709677	2.129032258	3.1	16.03548387	203.6303977	297.145071	49	-30.58087558	-13272.1	123.7180645	82.6569129	152.691129
2	5461232.14	720	80.4770966	-0.833333	3.60188172	8.894892473	85.49905914	2.216129032	5.596774194	70.4	4.75483871	12.08709677	98.4	2.538709677	6.490322581	28	454.4674698	697.3251323	10	-38.50524194	-9549.3	373.583871	308.387127	544.1588387	63.58770242	125.7982097	26	1133.09	185297.6	3.637634409	2.07311828	88.77096774	2.54516129	0.351612903	79.99354839	4.635483871	3.722580645	95.98709677	2.090322581	3.370967742	15.99354839	214.7771525	323.2337452	57	-30.490553	-13232.9	124.04	83.38336452	153.3852903
2	5466979.18	720	109.1809998	-2.1400001	2.87405914	10.7780914	79.60268817	1.780645161	7.512903226	64.73225806	3.822580645	13.99032258	92.82258065	2.041935484	6.477419355	28.09032258	575.689425	813.8264065	3	-52.14516129	-12932	433.725	285.7243891	519.165871	85.58143609	154.8500032	26	1208.32	215127.6	2.87016129	3.86733871	84.89516129	2.05483871	1.967741935	74.53225806	3.680645161	5.535483871	92.35483871	1.625806452	3.567741935	17.82258065	289.3298516	480.4681677	120	-44.6483871	-19377.4	164.0583871	88.1462871	153.3805806
26	6060999.82	730	41.9095001	0.286667	4.603494624	14.01142473	81.88454301	2.5	11.0483871	64.31612903	6.425806452	16.93870968	96.07096774	3.925806452	5.890322581	31.75483871	357.8744136	523.6162097	0	-42.99805447	-11050.5	392.0817248	213.4479047	430.7667419	152.9884339	289.3936097	28	1071.52	190943.8	6.083064516	6.425537634	91.35456989	3.65483871	4.835483871	78.92580645	8.174193548	7.832258065	97.91290323	4.519354839	2.996774194	18.98709677	335.2888654	622.4479161	4	-39.03801843	-16942.5	166.9306452	102.9059645	182.7695161
26	6060919.82	730	51.5102997	0.193333	4.922311828	13.3608871	83.86317204	2.767741935	10.59032258	66.4483871	6.841935484	16.21612903	97.49032258	4.074193548	5.625806452	31.04193548	352.1313526	525.5205323	0	-40.49494163	-10407.2	383.386653	236.4189594	475.9829032	136.3137446	265.4507806	28	1173.65	186709.3	6.597311828	5.773924731	93.41733871	3.951612903	4.251612903	81.07096774	8.812903226	7.109677419	99.27741935	4.861290323	2.858064516	18.20645161	283.3963175	567.1420484	7	-29.4437788	-12778.6	148.6003226	102.0995871	185.6823226
26	6061315	730	45.6292992	-0.253333	5.089516129	13.14395161	84.61263441	2.9	10.28387097	66.71612903	6.903225806	16.02580645	97.9	4.003225806	5.741935484	31.18387097	361.0263523	556.9399258	0	-38.69884615	-10061.7	381.9427686	241.3531865	485.215871	133.1456426	264.5304258	28	1230.43	184860.3	6.757392473	5.591666667	94.02123656	4.148387097	4.096774194	81.33548387	8.977419355	6.909677419	99.60645161	4.829032258	2.812903226	18.27096774	258.9311362	546.959729	9	-24.81797235	-10771	138.1567742	96.59300968	180.5007097
9	5636151.4	730	56.9659996	0.0333333	4.733064516	7.505913978	72.93938172	2.332258065	4.303225806	54.30322581	6.935483871	10.4483871	88.88064516	4.603225806	6.14516129	34.57741935	1901.159231	2523.598558	21	-59.35887097	-14721	442.1606855	714.0425423	1347.927903	105.87082	192.4028581	25	1156.38	219311.7	4.141263441	-0.406451613	68.16169355	2.474193548	-2.780645161	52.53870968	5.922580645	1.512903226	81.89677419	3.448387097	4.293548387	29.35806452	1665.978477	2582.275039	148	-55.30760369	-24003.5	179.2387097	251.7441839	449.9174516
6	5571331.82	730	85.4680023	-0.28	5.43938172	7.637903226	74.59005376	3.532258065	4.2	55.44193548	7.574193548	10.93548387	94.08064516	4.041935484	6.735483871	38.63870968	851.3093645	1336.767061	0	-55.26774194	-13706.4	378.4175403	451.1869133	798.0550968	129.9684302	219.0365032	23	2346.74	187695.1	5.080107527	0.790860215	83.32822581	3.135483871	-0.722580645	70.61612903	6.951612903	2.448387097	93.69354839	3.816129032	3.170967742	23.07741935	956.5439516	1592.848261	77	-46.49884793	-20180.5	136.2735484	154.9195258	283.4095806
26	6061720	733	24.8922997	-0.206667	4.691935484	13.76317204	82.98938172	2.496774194	10.70967742	65.11935484	6.570967742	16.69677419	97.56451613	4.074193548	5.987096774	32.44516129	362.4970489	534.703229	0	-42.12723735	-10826.7	372.1876797	212.2566495	436.2218387	143.9915446	281.1532677	28	907.91	181255.4	6.303494624	6.204973118	92.44650538	3.796774194	4.687096774	79.94193548	8.503225806	7.622580645	98.62903226	4.706451613	2.935483871	18.68709677	310.399644	585.292271	3	-35.00875576	-15193.8	155.4280645	98.68823871	178.1798065
12	5674062.4	733	45.0405998	0.106667	6.863037634	9.261827957	66.92956989	5	6.561290323	46.98064516	8.351612903	12.08709677	83.69032258	3.351612903	5.525806452	36.70967742	1111.264072	1541.399348	0	-57.88353414	-14413	428.7870707	636.962336	1163.067839	218.7550625	335.2458387	25	1397.15	212249.6	6.161155914	2.291129032	67.30591398	4.403225806	0.74516129	50.16129032	7.748387097	3.964516129	83.38064516	3.34516129	3.219354839	33.21935484	1166.957133	1718.118381	39	-61.52880184	-26703.5	170.5164516	203.0923065	364.9010645
26	6056986.92	740	41.0029984	0.713333	4.036021505	13.1188172	83.01129032	2.283870968	10.39354839	66.28064516	5.641935484	15.9516129	96.49032258	3.358064516	5.558064516	30.20967742	456.131213	631.1922065	0	-50.0766537	-12869.7	384.4398357	248.9936618	494.6594839	102.236253	198.3637387	28	1490.37	187222.2	5.949865591	5.523252688	92.38830645	3.587096774	4.061290323	81.35806452	7.987096774	6.741935484	98.53548387	4.4	2.680645161	17.17741935	350.4277818	676.2885484	8	-36.00645161	-15626.8	158.8619355	113.8314226	202.6369355
26	6059934.82	740	47.8284988	-0.113333	4.826209677	13.59946237	82.77069892	2.735483871	10.66451613	65.00322581	6.561290323	16.54516129	96.84193548	3.825806452	5.880645161	31.83870968	369.2823853	556.119	0	-41.96575875	-10785.2	401.4909651	233.7378522	474.5224194	146.3729327	281.3225806	29	1493.74	195526.1	6.436424731	6.01733871	92.27782258	3.887096774	4.487096774	79.57419355	8.583870968	7.387096774	98.68387097	4.696774194	2.9	19.10967742	294.4173903	572.9502161	9	-30.66290323	-13307.7	160.4083871	105.3283645	191.6835806
26	6060670	740	13.8891001	0.566667	5.099596774	13.14986559	84.40658602	2.990322581	10.31612903	66.63548387	6.877419355	16.06774194	97.77419355	3.887096774	5.751612903	31.13870968	360.6032991	576.4567484	0	-37.79923077	-9827.8	395.8342975	246.7022802	483.7766129	135.1298897	267.698	28	1344.6	191583.8	6.712903226	5.521639785	94.17983871	4.203225806	4.051612903	81.88064516	8.870967742	6.841935484	99.69677419	4.667741935	2.790322581	17.81612903	266.2881968	559.5544839	14	-24.13940092	-10476.5	135.4687097	94.64873226	176.5963871
26	6061240	740	42.0167007	0.0933333	5.097849462	13.04596774	85.03158602	2.951612903	9.996774194	67.07096774	6.9	15.9516129	98.56774194	3.948387097	5.95483871	31.49677419	370.4479372	575.0298226	0	-38.10076628	-9944.3	385.7062112	245.3452304	484.3680323	130.0926134	260.6763097	27	1355.59	186296.1	6.730241935	5.470295699	94.45376344	4.212903226	4.04516129	82.46451613	8.890322581	6.770967742	99.77741935	4.677419355	2.725806452	17.31290323	254.1498942	561.9732323	11	-23.15345622	-10048.6	127.043871	89.1197129	166.9551613
26	6061030	740	41.5349998	0.08	5.152553763	13.01061828	85.08669355	3.025806452	9.929032258	66.98709677	6.948387097	15.94193548	98.56774194	3.922580645	6.012903226	31.58064516	372.4921519	573.2395806	0	-37.63923077	-9786.2	391.9097107	249.3577052	488.4407419	130.4597802	262.7593419	27	1419.02	189684.3	6.743413978	5.436021505	94.57594086	4.290322581	4.074193548	82.64516129	8.883870968	6.741935484	99.74516129	4.593548387	2.667741935	17.1	256.5360364	557.0908839	12	-22.88824885	-9933.5	124.3741935	86.96042903	162.5572903
12	5676113.59	740	66.2287979	-0.28	6.888306452	12.73642473	58.16491935	5.15483871	9.916129032	40.70645161	8.603225806	15.82580645	73.37419355	3.448387097	5.909677419	32.66774194	919.5875931	1216.9986	0	-64.82690763	-16141.9	472.6444444	532.3953108	947.9667419	369.2890792	514.5022806	22	2002.13	233959	6.40483871	5.999865591	58.33481183	4.632258065	4.525806452	44.10967742	8.109677419	7.84516129	73.12903226	3.477419355	3.319354839	29.01935484	905.5974373	1236.650571	9	-69.06889401	-29975.9	234.603871	192.3507419	330.3278065
12	5673795.45	740	87.811203	-0.686667	7.931182796	8.780107527	68.37580645	6.077419355	6.229032258	47.63225806	9.612903226	11.52903226	85.32580645	3.535483871	5.3	37.69354839	888.6727372	1257.400561	0	-53.34056225	-13281.8	401.9638384	617.7883183	1104.95129	233.4053363	354.9075032	25	2180.44	198972.1	7.38077957	1.839516129	68.10887097	5.506451613	0.577419355	50.40967742	9.116129032	3.151612903	84.36451613	3.609677419	2.574193548	33.95483871	1001.795134	1509.336432	23	-58.35852535	-25327.6	93.22806452	118.2067387	236.9598387
12	5676158.99	740	58.9221001	0.126667	4.884005376	17.28064516	44.60013441	3.361290323	13.70967742	29.96451613	5.977419355	20.96774194	58.54516129	2.616129032	7.258064516	28.58064516	762.1228927	1073.735439	0	-54.662	-13665.5	409.5587045	235.7634739	432.3836452	469.5874086	625.6465839	20	33.56	202322	4.533736559	9.110215054	49.59784946	3.025806452	6.835483871	37.13548387	5.880645161	12.23225806	62.6483871	2.85483871	5.396774194	25.51290323	779.25747	1169.499158	10	-63.80875576	-27693	210.4977419	80.51629032	143.9982903
8	5597501.76	740	95.3392029	0.353333	5.847177419	7.057258065	71.43817204	3.893548387	3.864516129	52.31935484	7.519354839	10.35483871	88.96451613	3.625806452	6.490322581	36.64516129	2352.91476	3232.222106	17	-58.96975806	-14624.5	435.4137097	636.1303427	1214.876968	118.4731962	217.677229	25	9753.9	215965.2	5.309946237	-0.633064516	70.24018817	3.961290323	-2.632258065	51.75806452	6.735483871	1.729032258	84.83548387	2.774193548	4.361290323	33.07741935	1525.156658	2483.324848	71	-49.78986175	-21608.8	208.1019355	275.9229129	474.8493871
8	5597351.42	740	179.8200073	0.966667	4.550403226	14.8438172	48.60685484	2.564516129	11.39032258	33.2516129	7.051612903	18.63870968	63.58387097	4.487096774	7.248387097	30.33225806	1470.967839	2038.014919	0	-60.1625	-14920.3	469.53125	304.5790645	532.7600323	354.0519506	509.4399355	24	2053.51	232887.5	3.993951613	7.124596774	50.44771505	2.5	5.180645161	37.71612903	5.412903226	10.01935484	64.96129032	2.912903226	4.838709677	27.24516129	1092.17483	1578.177852	9	-67.38110599	-29243.4	198.7451613	98.46364516	167.4787419
6	5571690.27	740	98.7935028	-0.733333	5.570295699	7.884274194	74.07083333	3.577419355	4.480645161	55.1483871	7.864516129	11.14193548	93.39677419	4.287096774	6.661290323	38.2483871	798.2506024	1270.005529	0	-55.80362903	-13839.3	358.8560484	419.3961492	741.2807742	139.3905363	230.8430323	23	1783.26	177992.6	5.210752688	1.002688172	83.16989247	3.24516129	-0.44516129	70.65483871	7.174193548	2.561290323	93.41612903	3.929032258	3.006451613	22.76129032	906.7534862	1493.315145	75	-46.459447	-20163.4	95.13548387	106.8332161	207.9678387
2	5465524.34	740	87.6027985	1.03333	3.256182796	9.62594086	80.09892473	1.94516129	6.993548387	66.40645161	4.583870968	12.3516129	92.4516129	2.638709677	5.358064516	26.04516129	335.0635968	485.2458968	0	-22.93185484	-5687.1	289.4199597	242.1465101	433.3595806	74.45883125	125.2341968	24	997.41	143552.3	3.24905914	2.726075269	84.75134409	2.196774194	1.609677419	74.45806452	4.261290323	3.790322581	92.29677419	2.064516129	2.180645161	17.83870968	131.9773507	259.8842194	52	-3.366359447	-1461	25.10483871	17.93294839	32.15125806
2	5466072.77	740	73.1660995	-0.873333	2.006989247	12.3375	72.14784946	0.84516129	8.112903226	56.78064516	3.225806452	15.90645161	88.86451613	2.380645161	7.793548387	32.08387097	423.4028089	663.5069226	0	-38.61774194	-9577.2	446.0985887	225.0730202	429.536	113.7624599	206.6020903	27	1466.32	221264.9	2.331317204	4.96344086	78.37271505	1.370967742	2.658064516	66.48709677	3.303225806	7.083870968	88.82903226	1.932258065	4.425806452	22.34193548	258.6496012	462.6946645	92	-43.89930876	-19052.3	166.1916129	62.29292258	115.3615161
1	5440349.28	740	25.6424007	-0.52	3.486424731	11.24206989	77.74301075	2.538709677	7.809677419	60.63870968	4.316129032	14.89354839	93.05483871	1.777419355	7.083870968	32.41612903	928.5709605	1259.096616	0	-58.13709677	-14418	475.9443548	361.8723609	648.5667742	118.86453	210.1673032	23	293.94	236068.4	3.537634409	4.50094086	85.6438172	2.683870968	2.767741935	75.21612903	4.3	6.364516129	94.03870968	1.616129032	3.596774194	18.82258065	491.4680215	735.1905871	102	-55.19495413	-24065	147.3155844	89.89287527	159.8740323
26	6061420	747	45.3576012	0.22	5.12016129	13.0733871	85.03024194	2.983870968	10.11290323	67.01612903	6.912903226	16.00322581	98.39032258	3.929032258	5.890322581	31.37419355	369.6647389	552.9019226	0	-37.99003831	-9915.4	391.3867495	246.6952236	486.4369677	131.6644051	264.0773935	27	1389.85	189039.8	6.735887097	5.500806452	94.51693548	4.267741935	4.106451613	82.51612903	8.880645161	6.809677419	99.76129032	4.612903226	2.703225806	17.24516129	254.7065272	545.999629	11	-23.20576037	-10071.3	125.583871	87.21280323	162.4234194
12	5674770.1	750	60.4075012	0.313333	7.819623656	8.899327957	67.32271505	6.019354839	6.493548387	45.99677419	9.541935484	11.63548387	84.30967742	3.522580645	5.141935484	38.31290323	912.9011311	1275.946732	0	-55.09156627	-13717.8	407.6090909	625.3288359	1178.264645	234.5828768	357.4041774	23	500.78	201766.5	7.240053763	1.877419355	68.3	5.293548387	0.716129032	50.50645161	9.067741935	3.125806452	84.9	3.774193548	2.409677419	34.39354839	1000.751385	1522.614865	22	-57.69562212	-25039.9	95.52580645	121.0423097	236.7430645
12	5675152.26	750	64.1336975	0.853333	8.105645161	11.47069892	59.44852151	6.006451613	8.880645161	40.09354839	10.07096774	14.46774194	75.43870968	4.064516129	5.587096774	35.34516129	863.8686922	1226.939635	0	-66.15060241	-16471.5	453.4391919	576.3822183	1081.338935	378.3548371	538.1239387	22	266.95	224452.4	7.272580645	4.365994624	61.64489247	5.25483871	3.016129032	45.73548387	9.04516129	5.980645161	77.03548387	3.790322581	2.964516129	31.3	1024.720126	1436.235416	8	-72.88225806	-31630.9	181.3809677	181.0307129	329.9233548
12	5675716.55	750	58.9672012	0.2	8.674865591	15.73077957	47.26733871	5.893548387	13.10322581	31.10967742	11.43225806	18.64193548	60.97419355	5.538709677	5.538709677	29.86451613	264.6920737	405.2780871	0	-8.492460317	-2140.1	273.3947154	226.8199315	417.4997097	673.5844761	942.5747742	18	90.19	134510.2	8.213978495	8.277956989	50.05053763	5.622580645	7.077419355	36.60322581	10.31935484	9.429032258	63.12580645	4.696774194	2.351612903	26.52258065	307.4735336	482.9836871	0	-20.36689498	-8920.7	34.83202614	23.02380896	41.44312903
6	5571762.77	750	49.468399	-0.413333	5.561962366	8.733333333	71.87177419	3.525806452	5.332258065	53.23870968	7.929032258	11.99354839	90.85483871	4.403225806	6.661290323	37.61612903	695.3477463	1115.423894	0	-50.2888	-12572.2	336.798583	366.8323476	638.7603226	163.0918591	259.5605032	24	1276.31	166378.5	5.253763441	1.791666667	82.23185484	3.267741935	0.477419355	69.77096774	7.216129032	3.161290323	92.16451613	3.948387097	2.683870968	22.39354839	783.0823481	1276.076629	74	-40.78529412	-18027.1	48.34635762	51.44465197	110.558871
2	5468076.73	750	58.7218018	-0.146667	4.294354839	8.607392473	85.53844086	2.490322581	5.3	70.14193548	5.761290323	11.73548387	98.46129032	3.270967742	6.435483871	28.31935484	477.0855395	690.2385484	10	-39.66572581	-9837.1	381.8455645	326.437254	589.4683871	75.30970161	151.9771419	26	4219.81	189395.4	3.698790323	1.476612903	88.49556452	2.422580645	-0.612903226	78.99032258	4.925806452	3.322580645	95.21290323	2.503225806	3.935483871	16.22258065	263.3098459	436.4903452	105	-30.3235023	-13160.4	127.2903226	92.55687742	166.8949677
2	5467640.49	750	109.7320023	-1.64	4.346370968	9.2	84.05241935	2.480645161	5.729032258	68.21935484	5.932258065	12.37741935	97.80322581	3.451612903	6.648387097	29.58387097	481.2342919	718.6292903	10	-39.93870968	-9904.8	401.0290323	320.2378629	574.3143548	86.06355101	168.6850387	26	4349.92	198910.4	3.923387097	2.183064516	87.95685484	2.603225806	0.15483871	77.75806452	5.167741935	4.019354839	95.08064516	2.564516129	3.864516129	17.32258065	256.229721	425.8940032	118	-32.95691244	-14303.3	165.2070968	109.7622581	192.3432903
1	5443961.65	750	45.5758018	-1.1866699	4.352284946	10.1936828	79.82607527	2.961290323	7.235483871	64.92258065	5.874193548	13.38709677	93.75806452	2.912903226	6.151612903	28.83548387	911.9590685	1249.735884	0	-62.04556452	-15387.3	524.2649194	468.7022218	815.275871	100.5124143	170.4749387	27	1137.64	260035.4	4.766532258	3.644354839	86.31814516	3.709677419	2.367741935	76.76451613	5.783870968	5.164516129	94.38709677	2.074193548	2.796774194	17.62258065	396.325226	634.8926323	42	-49.89654378	-21655.1	218.8906452	159.6550226	278.6282581
26	6055407.41	760	50.2057991	-0.64	5.240591398	11.62446237	86.7875	3.235483871	8.9	69.79677419	7.112903226	14.28709677	99.10967742	3.877419355	5.387096774	29.31290323	353.6166761	525.7566903	0	-31.94612403	-8242.1	349.181893	271.6180073	526.1750323	84.7074238	176.7786226	28	2743.3	169702.4	6.815188172	3.996908602	95.5405914	4.593548387	2.690322581	86.13548387	8.838709677	5.170967742	99.87741935	4.24516129	2.480645161	13.74193548	264.8785765	582.811129	22	-21.04470046	-9133.4	105.7474194	89.18557097	163.8254194
26	6056275	760	49.9029999	-1.00667	4.877150538	12.03198925	85.99865591	2.922580645	9.067741935	68.76129032	6.603225806	14.86451613	98.45806452	3.680645161	5.796774194	29.69677419	385.0376281	561.4444	0	-34.83968872	-8953.8	371.1698152	269.9539326	515.3894194	91.59053937	189.1079806	27	2557.41	180759.7	6.643413978	4.374596774	95.17540323	4.409677419	3.048387097	84.89032258	8.638709677	5.6	99.89354839	4.229032258	2.551612903	15.00322581	271.8243802	577.8247548	23	-21.98847926	-9543	115.8541935	90.90709032	167.7757097
26	6059638.19	760	42.9912987	-0.3	5.016129032	12.97594086	84.58870968	2.932258065	10.21290323	67.03225806	6.761290323	15.88064516	97.99677419	3.829032258	5.667741935	30.96451613	360.6722751	561.3437968	0	-37.50428016	-9638.6	397.1759754	254.4751947	512.4137742	127.453476	256.0690032	28	1628.84	193424.7	6.615322581	5.324327957	94.1672043	4.116129032	3.922580645	82.11290323	8.74516129	6.661290323	99.68387097	4.629032258	2.738709677	17.57096774	269.0886615	559.9331258	15	-24.26221198	-10529.8	137.186129	98.46839032	185.9062581
26	6061479.82	760	19.2646008	0.673333	4.816263441	13.52634409	83.59112903	2.609677419	10.63548387	65.97419355	6.722580645	16.39677419	97.35806452	4.112903226	5.761290323	31.38387097	358.3371587	527.8379581	0	-41.59649805	-10690.3	372.450924	222.7579979	451.4280323	138.354963	270.5594516	28	1025.57	181383.6	6.493548387	5.97594086	92.99032258	3.925806452	4.487096774	80.59677419	8.719354839	7.329032258	98.9516129	4.793548387	2.841935484	18.35483871	296.0058127	581.2356161	4	-32.56059908	-14131.3	151.7258065	100.642	181.7385484
26	6061030	760	25.2814999	-0.0933333	5.122177419	13.14099462	84.58413978	2.94516129	10.2516129	66.73870968	6.916129032	16.03870968	97.90645161	3.970967742	5.787096774	31.16774194	362.6093544	560.1909226	0	-38.88314176	-10148.5	388.5517598	244.7793218	489.6142258	134.4167792	266.6363129	28	1252.58	187670.5	6.785349462	5.580510753	94.02083333	4.180645161	4.029032258	81.42580645	9.003225806	6.893548387	99.58709677	4.822580645	2.864516129	18.16129032	261.3247247	547.1776161	11	-24.73986175	-10737.1	138.5203226	96.95450323	181.5174839
12	5671829.79	760	68.7834015	-0.286667	5.840860215	8.068817204	73.08924731	3.809677419	4.819354839	52.9483871	7.383870968	11.25806452	91.17096774	3.574193548	6.438709677	38.22258065	1379.571373	1980.686635	16	-53.275	-13212.2	397.996371	613.2507923	1141.104903	143.214703	258.6270548	25	7064.96	197406.2	6.27688172	1.078629032	70.85645161	4.638709677	-0.693548387	53.43870968	7.893548387	3.15483871	87.49677419	3.25483871	3.848387097	34.05806452	1257.059209	1962.23779	51	-55.90691244	-24263.6	239.5848387	307.7935581	533.5108387
12	5672596.74	760	77.6345978	0.386667	7.763306452	7.824731183	72.10067204	5.787096774	4.951612903	50.69677419	9.490322581	10.7483871	90.00322581	3.703225806	5.796774194	39.30645161	1147.316359	1696.686423	1	-56.38427419	-13983.3	409.8671371	654.6595645	1212.474129	182.5622252	311.9243968	26	6054.58	203294.1	7.626344086	1.044758065	69.59825269	6.006451613	-0.416129032	51.41612903	9.370967742	2.722580645	86.85806452	3.364516129	3.138709677	35.44193548	1119.987312	1713.844755	37	-57.28364055	-24861.1	211.2993548	279.2505194	486.4016774
12	5673884.1	760	103.2030029	-1.73333	8.311021505	8.665188172	68.96572581	6.409677419	6.132258065	47.98387097	10.04516129	11.32903226	86.10645161	3.635483871	5.196774194	38.12258065	755.9351192	1061.3549	0	-46.81927711	-11658	378.5387879	588.5149199	1054.843742	235.9505731	358.9475258	26	2736.98	187376.7	7.781451613	1.794892473	68.2561828	5.85483871	0.6	50.35483871	9.625806452	2.906451613	84.69354839	3.770967742	2.306451613	34.33870968	871.8436671	1329.075894	7	-51.19262673	-22217.6	62.34548387	80.52181935	164.8533871
12	5674354.47	760	64.2266006	-0.246667	6.797580645	8.890322581	67.9905914	4.832258065	6.290322581	47.2	8.248387097	11.76774194	85.13548387	3.416129032	5.477419355	37.93548387	1175.774784	1616.571868	0	-58.22048193	-14496.9	434.5648485	661.0392773	1235.138452	200.5038563	321.6205839	24	811.6	215109.6	6.096370968	1.877150538	68.49341398	4.316129032	0.109677419	50.86451613	7.7	3.596774194	84.77096774	3.383870968	3.487096774	33.90645161	1204.410082	1794.460442	53	-60.06013825	-26066.1	194.1393548	237.6285129	419.2832258
12	5674577.18	760	54.4472008	0.4	7.137903226	8.561290323	68.55336022	5.261290323	6.029032258	47.43225806	8.677419355	11.38064516	85.9	3.416129032	5.351612903	38.46774194	1147.738112	1568.120603	0	-60.27670683	-15008.9	431.7139394	673.176929	1270.821129	200.0801268	316.7633323	23	638.52	213698.4	6.442876344	1.571774194	68.95241935	4.6	0.251612903	51.1516129	8.119354839	3.067741935	85.37096774	3.519354839	2.816129032	34.21935484	1164.556134	1762.94839	42	-59.9875576	-26034.6	164.2841935	209.8200903	381.0992581
12	5675389.48	760	74.620697	0.56	8.414112903	11.50672043	59.22620968	6.122580645	8.932258065	39.71290323	10.63225806	14.46774194	75.49032258	4.509677419	5.535483871	35.77741935	934.3665422	1302.326726	0	-78.54658635	-19558.1	416.4480808	527.4605944	965.0142581	390.3221003	555.0801419	22	208.77	206141.8	7.656182796	4.288844086	61.84233871	5.509677419	2.993548387	45.77741935	9.480645161	5.770967742	77.17096774	3.970967742	2.777419355	31.39354839	1120.582267	1550.328358	4	-83.22534562	-36119.8	150.9683871	154.3372355	275.1694194
9	5635912.43	760	58.8526001	0.453333	4.687634409	7.223387097	73.96048387	2.3	3.877419355	55.1483871	6.867741935	10.2	89.56774194	4.567741935	6.322580645	34.41935484	1902.018996	2564.269439	27	-58.05040323	-14396.5	439.3506048	721.8280585	1384.676613	96.79008226	181.7768548	23	1286.96	217917.9	4.077150538	-0.669623656	68.39663978	2.435483871	-3.15483871	52.80322581	5.812903226	1.251612903	81.92258065	3.377419355	4.406451613	29.11935484	1689.641706	2565.152771	168	-54.60576037	-23698.9	183.3025806	261.5995161	461.7588387
8	5596601.15	760	189.026001	-1.1733299	4.625537634	14.05981183	48.99704301	2.183870968	10.52903226	33.87741935	7.893548387	17.5516129	63.57096774	5.709677419	7.022580645	29.69354839	1593.787747	2166.978213	0	-63.03104839	-15631.7	478.5387097	359.330871	643.6905484	332.2160131	492.5180129	23	4363.95	237355.2	4.056317204	6.309811828	51.57688172	2.296774194	4.306451613	38.97741935	5.922580645	9.029032258	66.6516129	3.625806452	4.722580645	27.67419355	1101.346671	1571.165294	21	-62.4235023	-27091.8	230.6835484	135.1587806	224.1479032
8	5598294.92	760	151.2369995	0.233333	5.257930108	13.60228495	49.36760753	2.519354839	10.11612903	33.48064516	8.403225806	17.41935484	67.19032258	5.883870968	7.303225806	33.70967742	1384.187839	1895.144258	0	-53.59395161	-13291.3	430.2580645	329.043631	607.5788065	333.7783337	479.8772	25	1089.6	213408	5.649327957	6.11061828	52.52674731	3.622580645	4.132258065	38.33870968	7.406451613	8.693548387	67.03225806	3.783870968	4.561290323	28.69354839	991.1785544	1545.674694	11	-57.9578341	-25153.7	207.4948387	127.9795742	224.3643226
5	5557273.61	760	34.3387985	-2.3666699	5.132123656	11.80107527	69.70322581	2.864516129	8.280645161	55.61612903	7.038709677	15.20645161	84.03870968	4.174193548	6.925806452	28.42258065	1187.657241	1551.772358	1	-64.69274194	-16043.8	512.191129	514.780629	904.1031935	203.1963315	310.9789	25	1075.99	254046.8	5.149865591	4.392204301	76.38776882	3.619354839	2.777419355	65.75806452	6.625806452	6.45483871	85.85806452	3.006451613	3.677419355	20.1	836.516477	1115.987777	35	-68.81889401	-29867.4	228.3674194	195.3276032	335.1359355
3	5493493.01	760	108.7320023	-0.866667	7.576075269	7.374596774	82.10201613	4.603225806	4.616129032	67.5	10.12580645	10.10967742	96.18064516	5.522580645	5.493548387	28.68064516	947.1859605	1474.021877	17	-36.75282258	-9114.7	445.1989919	570.8023427	1049.411161	86.49444315	156.6522903	27	1366.22	220818.7	8.170967742	0.521236559	85.56155914	6.122580645	-0.661290323	74.99032258	10.17741935	1.848387097	95.03870968	4.05483871	2.509677419	20.0483871	392.1573887	730.2967484	3	-18.93018433	-8215.7	243.8454839	246.6804161	415.5096774
2	5463634.07	760	77.8823013	1.14667	2.642741935	12.10604839	74.73951613	1.561290323	8.380645161	59.86129032	3.593548387	15.64193548	90.51290323	2.032258065	7.261290323	30.6516129	573.190177	762.3805419	0	-60.52862903	-15011.1	485.4435484	254.8341956	450.6257742	110.1975869	183.5099839	22	543.88	240780	2.889650538	5.144489247	79.70658602	1.980645161	3.161290323	68.46774194	3.677419355	7.096774194	88.74193548	1.696774194	3.935483871	20.27419355	269.1971984	443.2372194	39	-58.9	-25562.6	199.326129	73.1363871	131.9120645
2	5462149.83	760	80.4201965	-1.09333	3.837365591	8.904704301	84.80833333	2.490322581	6.016129032	70.03870968	5.05483871	12.00322581	97.34193548	2.564516129	5.987096774	27.30322581	478.2149363	729.3160387	7	-43.85685484	-10876.5	364.2495968	309.5418891	556.6138065	67.5883248	128.7915419	26	943.83	180667.8	3.654301075	2.029704301	88.00389785	2.461290323	0.34516129	79.23548387	4.722580645	3.616129032	95.2	2.261290323	3.270967742	15.96451613	202.345494	304.2689903	46	-30.23456221	-13121.8	116.263871	79.09922903	144.820871
2	5462227	760	61.9892006	0.646667	3.827553763	8.788306452	85.04650538	2.516129032	5.841935484	70.26774194	4.916129032	11.93548387	97.70645161	2.4	6.093548387	27.43870968	484.6569415	731.8333742	8	-42.67217742	-10582.7	368.8278226	317.9282137	569.9475484	66.21643972	128.9321032	26	1080.71	182938.6	3.770698925	1.834274194	88.09287634	2.651612903	-0.167741935	79.25483871	4.816129032	3.506451613	95.32903226	2.164516129	3.674193548	16.07419355	213.1795145	330.0589032	60	-28.79700461	-12497.9	121.443871	84.01499032	154.3512903
2	5465934.17	760	76.838501	-0.906667	1.885215054	11.91908602	72.96801075	0.983870968	8.164516129	58.36451613	2.683870968	15.26774194	87.54516129	1.7	7.103225806	29.18064516	554.8010927	843.8201323	0	-51.91330645	-12874.5	391.7518145	224.5922621	433.0122903	88.33158911	151.8719581	24	840.3	194308.9	2.316532258	4.970295699	78.3905914	1.538709677	3.474193548	67.3	3.064516129	6.393548387	87.44516129	1.525806452	2.919354839	20.14516129	234.9577848	413.010571	70	-45.04769585	-19550.7	112.1945161	51.5199871	94.98474194
2	5466283.99	760	41.9500999	-0.36	2.090053763	12.0719086	73.57298387	1.206451613	8.429032258	58.05483871	2.925806452	15.66451613	89.27419355	1.719354839	7.235483871	31.21935484	579.6913944	812.6730677	0	-56.58064516	-14032	471.5961694	250.8705444	474.8762258	97.213725	171.3066032	23	1483.05	233911.7	2.39811828	4.966129032	79.72553763	1.677419355	3.277419355	69.24516129	3.05483871	6.770967742	88.3	1.377419355	3.493548387	19.05483871	262.2932977	463.0861677	68	-48.85437788	-21202.8	195.1290323	78.29614516	139.0443226
2	5466313.91	760	42.3308983	0.306667	2.429301075	12.01680108	73.51693548	1.103225806	8.035483871	58.1483871	3.738709677	15.4483871	89.92580645	2.635483871	7.412903226	31.77741935	428.0793282	651.0461613	0	-40.2875	-9991.3	450.4096774	240.9088609	450.3510323	121.4682681	219.4170097	26	1806.69	223403.2	2.702016129	4.444623656	80.00739247	1.616129032	1.364516129	68.08387097	3.819354839	6.841935484	90.29677419	2.203225806	5.477419355	22.21290323	291.2702942	546.748129	100	-45.27096774	-19647.6	173.4783871	70.67215484	128.9930323
2	5462948.48	760	80.8486023	-0.593333	3.203897849	10.2391129	78.93790323	1.967741935	6.822580645	62.10322581	4.461290323	13.66774194	94.80322581	2.493548387	6.84516129	32.7	594.0771976	841.8569129	10	-55.67782258	-13808.1	499.7435484	362.6420585	645.4521935	86.40384415	159.9188516	25	1223.69	247872.8	3.630645161	3.298924731	84.41680108	2.832258065	1.938709677	71.73225806	4.44516129	4.980645161	93.79677419	1.612903226	3.041935484	22.06451613	285.5881977	479.9992548	116	-50.56751152	-21946.3	199.4780645	115.949129	202.4077419
2	5462549.86	760	88.8527985	-0.08	2.701344086	11.69704301	74.06438172	1.616129032	8.209677419	57.62258065	3.774193548	15.33870968	90.26774194	2.158064516	7.129032258	32.64516129	587.3924315	814.1021677	2	-61.92459677	-15357.3	515.6663306	292.8549556	520.1925484	102.6217351	178.2551226	26	1055.71	255770.5	3.273924731	4.697715054	79.2061828	2.512903226	3.238709677	66.62258065	4.025806452	6.532258065	88.93225806	1.512903226	3.293548387	22.30967742	285.7360618	439.6813065	78	-63.03963134	-27359.2	236.1393548	101.0388194	172.4655161
2	5461473.62	760	86.5876007	1.1	2.665188172	11.0094086	78.11612903	1.619354839	7.583870968	61.22258065	3.477419355	14.56774194	93.70322581	1.858064516	6.983870968	32.48064516	526.2872669	727.0311806	2	-49.44112903	-12261.4	454.927621	286.16775	543.5980968	87.74889839	157.3038097	25	662.95	225644.1	3.139516129	4.01922043	83.36021505	2.419354839	2.532258065	71.25483871	3.819354839	5.893548387	92.62580645	1.4	3.361290323	21.37096774	259.0685498	453.0640194	83	-46.5359447	-20196.6	173.216129	85.21691613	150.6420645
1	5442475.31	760	42.3238983	0.8	3.008736559	12.59623656	72.4280914	1.764516129	8.561290323	55.04193548	4.006451613	16.49677419	89.19354839	2.241935484	7.935483871	34.1516129	943.5573496	1247.212555	1	-63.78346774	-15818.3	533.2379032	325.914752	589.3717097	139.4425907	234.6150226	24	193.94	264486	3.185483871	5.7625	79.67258065	2.183870968	3.774193548	69.14516129	4.067741935	7.809677419	89.48387097	1.883870968	4.035483871	20.33870968	499.0324929	716.2732323	66	-67.47995392	-29286.3	212.4503226	101.5298839	183.4075806
26	6060318.69	761	8.4280005	0.993333	5.110080645	13.22849462	84.00994624	2.993548387	10.37741935	66.09354839	6.877419355	16.15806452	97.76774194	3.883870968	5.780645161	31.67419355	360.6131495	567.4110355	0	-38.31615385	-9962.2	402.2979339	248.3321387	493.5385484	139.4051177	274.8269774	27	1368.3	194712.2	6.729973118	5.593817204	93.75403226	4.203225806	4.180645161	81.38387097	8.912903226	6.922580645	99.44193548	4.709677419	2.741935484	18.05806452	270.0961726	562.3721677	11	-24.91221198	-10811.9	141.55	98.12618387	184.3824839
26	6061008.69	767	24.4654999	1.02667	5.167607527	13.12284946	84.73924731	3.058064516	9.870967742	66.47741935	6.967741935	16.08387097	98.72580645	3.909677419	6.212903226	32.2483871	385.1967809	598.4501161	0	-38.74269231	-10073.1	404.0727273	250.3442275	490.5420968	135.8464931	272.0658161	26	1510.67	195571.2	6.709274194	5.534946237	94.41290323	4.34516129	4.061290323	82.28709677	8.803225806	6.864516129	99.73225806	4.458064516	2.803225806	17.44516129	260.1175671	563.7058613	13	-23.09746544	-10024.3	126.5280645	86.50314839	162.2325161
6	5572129.62	767	22.5347004	-0.34	5.355376344	10.76465054	65.69301075	3.322580645	7.183870968	48.29354839	7.825806452	14.30322581	84.67741935	4.503225806	7.119354839	36.38387097	742.077906	1067.349961	0	-60.99879032	-15127.7	393.0133065	343.4400081	611.3067097	223.4655357	336.3059839	23	1074.37	194934.6	4.769354839	3.733198925	77.86491935	2.725806452	2.038709677	65.41935484	6.706451613	5.622580645	89.50322581	3.980645161	3.583870968	24.08387097	798.7273933	1267.762481	50	-49.93870968	-21673.4	89.36096774	73.86027419	142.8040645
26	6056860	770	43.7243004	1	4.065591398	12.7030914	84.13790323	2.329032258	10.00967742	67.38387097	5.629032258	15.52258065	97.59032258	3.3	5.512903226	30.20645161	474.8299824	653.513971	0	-49.28242188	-12616.3	385.3485656	265.9624539	522.7545484	92.73713129	184.6706839	28	1619.02	188050.1	6.01344086	5.115725806	93.43494624	3.661290323	3.658064516	82.54516129	8.04516129	6.348387097	99.19032258	4.383870968	2.690322581	16.64516129	349.2679477	684.4355258	14	-32.61059908	-14153	153.6583871	115.8733323	206.0989032
26	6059599.82	770	51.387001	-0.56	4.946639785	13.13064516	84.10026882	2.84516129	10.18709677	66.85483871	6.693548387	16.03870968	97.81935484	3.848387097	5.851612903	30.96451613	364.5825891	556.9250226	0	-39.65447471	-10191.2	401.3324435	251.0741632	499.3635806	131.451779	260.1249323	29	1640.38	195448.9	6.599327957	5.505376344	93.62540323	4.083870968	4.077419355	81.2483871	8.748387097	6.85483871	99.55806452	4.664516129	2.777419355	18.30967742	282.6263111	563.9547516	10	-26.8	-11631.2	149.9777419	104.9447323	194.1264839
8	5600357.84	770	102.223999	0.64	7.091263441	8.00672043	60.89879032	4.812903226	5.2	41.38709677	9.277419355	11.01612903	80.1	4.464516129	5.816129032	38.71290323	2243.152985	2926.035861	7	-70.76572581	-17549.9	530.5778226	748.4999294	1362.642226	215.784821	338.8821161	23	4015.27	263166.6	8.109811828	0.465188172	65.44180108	6.032258065	-0.867741935	46.49032258	10.12258065	1.993548387	80.79677419	4.090322581	2.861290323	34.30645161	1143.051115	1916.318455	35	-48.25184332	-20941.3	189.1148387	239.8382968	433.0855161
2	5462243.33	770	15.7687998	-0.166667	2.665994624	11.41397849	75.98897849	1.587096774	7.893548387	59.85806452	3.632258065	14.94193548	91.39032258	2.04516129	7.048387097	31.53225806	556.4592677	792.7109	0	-55.09072581	-13662.5	491.8889113	301.5825101	552.2239355	96.81505141	172.4199613	26	833.88	243976.9	3.281048387	4.505510753	80.67231183	2.535483871	3.158064516	69.74516129	3.993548387	6.161290323	89.50645161	1.458064516	3.003225806	19.76129032	289.7617348	438.1559806	89	-57.46267281	-24938.8	186.4696774	85.78436774	152.2531613
1	5444578.23	770	41.2951012	-1.50667	5.006989247	9.808198925	81.27298387	3.319354839	6.909677419	66.88064516	6.777419355	12.95483871	94.83870968	3.458064516	6.04516129	27.95806452	748.1606125	1135.759832	1	-51.29193548	-12720.4	487.9798387	449.4906552	817.3867097	98.55534073	167.0915161	28	1479.14	242038	5.483736559	3.328225806	87.29932796	4.177419355	2.096774194	77.9483871	6.719354839	4.75483871	94.96451613	2.541935484	2.658064516	17.01612903	286.8083776	456.0622	1	-38.13663594	-16551.3	211.4516129	161.0689452	278.1505484
1	5442992.09	770	61.8638	-0.68	3.933064516	10.75040323	77.4047043	2.709677419	7.803225806	63.22903226	4.970967742	13.72258065	90.76129032	2.261290323	5.919354839	27.53225806	682.2703435	1048.158565	1	-41.80120968	-10366.7	387.403629	337.1027218	618.2639677	110.6006881	184.7339387	27	823.35	192152.2	4.168951613	4.015188172	84.90456989	3.170967742	2.570967742	76.12580645	5.103225806	5.225806452	92.78709677	1.932258065	2.65483871	16.66129032	333.8487594	566.5928613	89	-32.4940367	-14167.4	36.72727273	26.82251935	51.34680645
3	5489817.94	779	18.4365005	-1.02	7.196370968	7.675134409	80.20698925	5.125806452	5.064516129	65.74193548	9.451612903	10.15806452	93.42903226	4.325806452	5.093548387	27.68709677	587.3798496	971.5020935	0	-21.325	-5288.6	306.6580645	401.4948911	746.995129	116.3055284	189.3815452	28	427.17	152102.4	7.533333333	0.71922043	82.46182796	5.903225806	-0.274193548	71.39354839	9.132258065	1.635483871	91.87419355	3.229032258	1.909677419	20.48064516	364.5611143	720.9045839	12	-3.917511521	-1700.2	28.43225806	30.23259355	57.93393548
26	6056752.05	780	36.9108009	0.306667	3.123655914	13.42459677	81.91102151	1.8	10.6483871	65.08709677	4.270967742	16.51290323	95.66451613	2.470967742	5.864516129	30.57741935	525.481107	708.3135677	0	-50.56015625	-12943.4	406.3840164	244.7412469	482.6859677	93.47222037	183.8598097	28	1354.86	198315.4	4.181317204	5.783467742	91.35456989	2.661290323	4.306451613	80.29032258	5.587096774	7.109677419	97.67096774	2.925806452	2.803225806	17.38064516	498.6036652	807.0950129	9	-44.93317972	-19501	176.8077419	119.9621065	208.7210968
26	6057115	780	52.7496986	-0.526667	3.334274194	13.66478495	81.24704301	1.84516129	10.92258065	64.24193548	4.7	16.64193548	94.95483871	2.85483871	5.719354839	30.71290323	472.9044587	651.4160613	0	-50.23320313	-12859.7	382.9872951	224.1059037	454.0147097	100.8070282	192.9269129	29	1332.75	186897.8	4.727284946	6.015994624	90.76290323	2.780645161	4.512903226	79.34193548	6.493548387	7.329032258	97.39354839	3.712903226	2.816129032	18.0516129	427.3466846	729.9983032	7	-43.29470046	-18789.9	166.4387097	109.9604452	193.6257742
26	6058075.18	780	37.6501007	-1.0533299	4.678763441	13.40443548	82.62163978	2.480645161	10.49354839	65.28387097	6.612903226	16.29032258	96.19032258	4.132258065	5.796774194	30.90645161	373.9078616	539.7767903	0	-43.97248062	-11344.9	393.51893	240.6657775	469.7670968	132.4888073	255.1146581	28	1407.98	191250.2	6.471505376	5.782526882	92.07594086	3.783870968	4.296774194	80.24193548	8.670967742	7.103225806	98.4483871	4.887096774	2.806451613	18.20645161	317.3533226	599.4937065	12	-33.86958525	-14699.4	156.9574194	105.9044452	186.9475484
26	6059378.19	780	45.9255981	0.573333	4.805107527	12.97083333	84.52916667	2.851612903	10.21290323	66.87096774	6.435483871	15.92903226	97.79354839	3.583870968	5.716129032	30.92258065	364.1088636	566.5729613	0	-36.82509653	-9537.7	399.5987629	253.0045109	505.5900645	123.5331388	249.3432355	28	1659.79	193805.4	6.211290323	5.280376344	94.20040323	3.903225806	3.919354839	81.86129032	8.2	6.606451613	99.71935484	4.296774194	2.687096774	17.85806452	263.7759009	543.3108129	11	-22.94746544	-9959.2	134.5458065	96.19787742	182.2155161
26	6061330	780	23.3887005	0.773333	4.816263441	13.52634409	83.59112903	2.609677419	10.63548387	65.97419355	6.722580645	16.39677419	97.35806452	4.112903226	5.761290323	31.38387097	358.3371587	527.8379581	0	-41.59649805	-10690.3	372.450924	222.7579979	451.4280323	138.354963	270.5594516	28	1025.57	181383.6	6.493548387	5.97594086	92.99032258	3.925806452	4.487096774	80.59677419	8.719354839	7.329032258	98.9516129	4.793548387	2.841935484	18.35483871	296.0058127	581.2356161	4	-32.56059908	-14131.3	151.7258065	100.642	181.7385484
26	6059410	780	39.169899	0.466667	4.981854839	13.1780914	84.12594086	2.993548387	10.12258065	65.84516129	6.732258065	16.21935484	98.30967742	3.738709677	6.096774194	32.46451613	380.6838334	599.8078935	0	-37.30579151	-9662.2	424.2583505	257.9624871	507.465871	137.3088104	274.6033484	28	1437.42	205765.3	6.309274194	5.569758065	94.04986559	4.138709677	4.241935484	81.73548387	8.258064516	6.893548387	99.70967742	4.119354839	2.651612903	17.97419355	237.857241	534.9057581	8	-21.13387097	-9172.1	137.86	91.20431613	166.9170968
20	5902285	780	111.9430008	-0.426667	3.346639785	10.08266129	82.05120968	2.04516129	6.748387097	64.68709677	4.638709677	13.06451613	97.12580645	2.593548387	6.316129032	32.43870968	543.6350541	762.4878871	2	-43.38554217	-10803	400.7315152	298.3660944	532.9724194	81.03856606	145.4492903	25	4268.31	198362.1	3.447177419	2.382258065	79.99139785	2.032258065	-0.219354839	66.43870968	4.706451613	4.638709677	91.87096774	2.674193548	4.858064516	25.43225806	974.9157168	1475.144871	136	-47.36474654	-20556.3	174.1177419	133.3230387	225.2302258
20	5903965	780	65.9357986	-0.206667	3.659543011	10.70349462	80.54395161	2.203225806	7.587096774	63.52580645	5.041935484	13.7516129	96.33548387	2.838709677	6.164516129	32.80967742	589.123606	796.6416129	1	-49.94268775	-12635.5	439.2384929	305.0652325	559.8601935	106.4193561	189.9256548	26	2397.44	215666.1	2.985887097	2.813037634	79.61895161	1.516129032	-0.441935484	66.39677419	4.441935484	5.322580645	92.68064516	2.925806452	5.764516129	26.28387097	996.4482668	1666.655519	154	-47.95829493	-20813.9	209.6529032	148.2552323	245.3875161
12	5672235.54	780	91.3750992	0.273333	7.576075269	10.92795699	61.80067204	5.367741935	7.867741935	42.98709677	9.593548387	14.15806452	78.82903226	4.225806452	6.290322581	35.84193548	941.0312915	1305.156177	0	-54.84516129	-13601.6	552.4413306	730.803619	1283.611581	322.2738139	472.3594323	25	3031.13	274010.9	7.50577957	4.293548387	60.59825269	5.770967742	2.64516129	44.92903226	9.167741935	6.529032258	76.27096774	3.396774194	3.883870968	31.34193548	959.2601516	1274.935087	6	-62.75967742	-27237.7	436.5525806	422.3516806	664.4145806
11	5645575	780	67.2033005	-0.08	5.874731183	8.599193548	66.4625	4.087096774	5.325806452	50.47419355	7.3	11.99032258	84.12258065	3.212903226	6.664516129	33.6483871	2338.255592	3231.465981	12	-56.13830645	-13922.3	471.466129	585.4115847	1078.659645	181.2177308	280.4118065	27	1009.73	233847.2	5.140591398	1.225268817	65.64139785	3.393548387	-0.770967742	49.8483871	6.748387097	3.525806452	81.13870968	3.35483871	4.296774194	31.29032258	1050.311194	1477.442194	107	-62.34930876	-27059.6	249.1170968	232.5695903	414.0053871
11	5645590	780	61.8470993	-0.26	5.874731183	8.599193548	66.4625	4.087096774	5.325806452	50.47419355	7.3	11.99032258	84.12258065	3.212903226	6.664516129	33.6483871	2338.255592	3231.465981	12	-56.13830645	-13922.3	471.466129	585.4115847	1078.659645	181.2177308	280.4118065	27	1009.73	233847.2	5.140591398	1.225268817	65.64139785	3.393548387	-0.770967742	49.8483871	6.748387097	3.525806452	81.13870968	3.35483871	4.296774194	31.29032258	1050.311194	1477.442194	107	-62.34930876	-27059.6	249.1170968	232.5695903	414.0053871
9	5636790.16	780	62.1631012	-0.36	5.041666667	7.955241935	70.62741935	2.651612903	4.967741935	52.49354839	7.390322581	10.70322581	86.18387097	4.738709677	5.735483871	33.69032258	1773.81309	2342.511374	11	-61.05282258	-15141.1	451.2092742	715.8234738	1335.793129	120.3710825	202.3610323	22	1268.7	223799.8	4.727150538	0.295026882	66.47405914	2.916129032	-1.180645161	50.79354839	6.667741935	1.951612903	80.57096774	3.751612903	3.132258065	29.77741935	1557.545715	2384.112571	125	-58.20760369	-25262.1	204.1445161	279.0056387	490.7954194
8	5599171.49	780	96.8735962	0.36	5.200403226	14.57836022	51.58508065	3.264516129	11.22580645	36.76451613	7.470967742	18.12903226	66.21290323	4.206451613	6.903225806	29.4483871	1312.192096	1718.205861	0	-57.37540323	-14229.1	407.9429435	274.6959758	490.7169677	366.5220502	499.704229	26	1235.35	202339.7	4.551209677	6.927150538	52.60725806	2.629032258	4.887096774	38.46774194	6.283870968	9.558064516	67.03870968	3.65483871	4.670967742	28.57096774	923.703073	1443.256487	0	-59.02304147	-25616	178.0809677	96.64901613	170.6375806
3	5492128.05	780	67.6306992	0.466667	5.133198925	10.70107527	70.53642473	3.048387097	7.032258065	56.26451613	7.058064516	14.15483871	86.22580645	4.009677419	7.122580645	29.96129032	1361.901585	1813.355055	7	-67.20645161	-16667.2	519.7163306	473.1035847	821.4098065	184.4158958	305.2408065	24	276.53	257779.3	5.411424731	3.519758065	77.98198925	3.974193548	2.096774194	66.71612903	6.75483871	5.351612903	87.4516129	2.780645161	3.25483871	20.73548387	867.2515482	1279.071306	41	-63.97442396	-27764.9	213.783871	148.0233323	267.379129
2	5463461.44	780	56.4141998	-0.233333	2.663172043	12.08655914	74.86599462	1.603225806	8.419354839	59.63225806	3.6	15.60967742	91.14193548	1.996774194	7.190322581	31.50967742	568.6960815	751.1864452	0	-60.56370968	-15019.8	482.3177419	254.1699153	448.6418387	109.7822542	182.4150194	22	492.93	239229.6	2.858736559	5.07311828	79.98736559	1.932258065	3.022580645	68.72580645	3.638709677	7.05483871	89.18064516	1.706451613	4.032258065	20.45483871	266.3329486	447.6089774	41	-56.82603687	-24662.5	194.4103226	71.90151613	131.5644194
2	5466824.49	780	44.5830994	-1.60667	2.574731183	11.38548387	76.73575269	1.470967742	7.748387097	61.42258065	3.541935484	14.74516129	91.90645161	2.070967742	6.996774194	30.48387097	568.0520484	821.1008774	6	-53.98991935	-13389.5	461.8957661	277.5017278	531.0584839	94.8526002	169.1100323	24	1269.25	229100.3	2.767876344	4.440725806	82.15026882	1.9	2.874193548	71.61290323	3.532258065	6.083870968	90.46774194	1.632258065	3.209677419	18.85483871	262.4661671	435.6428677	78	-46.00460829	-19966	162.3258065	77.88472258	141.7405806
2	5463422.77	780	95.9108963	-2.0866699	3.608333333	9.337096774	82.6188172	2.303225806	6.251612903	67.82258065	4.741935484	12.5516129	96.27741935	2.438709677	6.3	28.45483871	580.0738778	821.4362935	12	-50.74758065	-12585.4	415.5602823	336.5794194	597.678129	74.15507359	137.7865	24	1150.93	206117.9	3.746639785	2.509274194	86.73319892	2.780645161	1.24516129	77.13225806	4.664516129	3.967741935	94.16451613	1.883870968	2.722580645	17.03225806	231.8793154	381.9719323	90	-34.89884793	-15146.1	135.3093548	88.74641613	160.8100968
2	5461884.3	780	124.8610001	-0.666667	3.378897849	9.90188172	81.9061828	2.167741935	6.522580645	65.91935484	4.303225806	13.22903226	96.32580645	2.135483871	6.706451613	30.40645161	535.9215121	806.6160484	7	-47.0641129	-11671.9	423.6032258	321.006871	582.103871	79.72740625	153.0094258	25	1115.3	210107.2	3.603360215	2.980913978	87.47795699	2.764516129	1.487096774	77.77096774	4.403225806	4.648387097	94.99677419	1.638709677	3.161290323	17.22580645	249.0631429	412.7638806	118	-35.8078341	-15540.6	137.3790323	83.45730323	148.1817097
2	5462305.08	780	63.9191017	0.26	3.032526882	10.64623656	78.65510753	1.925806452	7.248387097	62.88064516	4.038709677	14.07419355	93.89354839	2.112903226	6.825806452	31.01290323	560.2288492	789.496	2	-52.62459677	-13050.9	474.6044355	329.5984919	601.7912258	89.924075	164.1040806	26	1053.72	235403.8	3.465322581	3.779569892	84.11317204	2.741935484	2.467741935	73.65806452	4.2	5.396774194	92.57419355	1.458064516	2.929032258	18.91612903	287.0945512	454.9903935	102	-49.81520737	-21619.8	165.1351613	88.42263548	155.4937097
2	5461148.33	780	56.3011017	0.686667	3.096102151	11.04650538	77.4516129	2.016129032	7.522580645	61.4516129	4.025806452	14.54516129	93.30322581	2.009677419	7.022580645	31.8516129	596.3798931	817.4383194	4	-59.38991935	-14728.7	490.2044355	325.4811472	570.965	100.1888599	178.3060839	26	733.83	243141.4	3.246102151	4.024865591	83.67217742	2.516129032	2.15483871	72.68709677	3.970967742	5.841935484	92.01935484	1.45483871	3.687096774	19.33225806	310.6438541	511.2139516	103	-54.19009217	-23518.5	183.0374194	90.94184516	159.1747097
2	5463598.5	780	51.2863007	-0.413333	4.058870968	10.07983871	79.45120968	2.564516129	7.048387097	64.45483871	5.487096774	13.21612903	94.27096774	2.922580645	6.167741935	29.81612903	518.546029	750.3284839	9	-54.20887097	-13443.8	439.2389113	332.0535786	610.8853548	92.87461069	158.9912355	24	1121.73	217862.5	4.411290323	3.191666667	84.37137097	3.283870968	1.932258065	72.62258065	5.490322581	4.658064516	93.18064516	2.206451613	2.725806452	20.55806452	192.9899256	340.5387355	35	-40.75092166	-17685.9	172.7622581	104.5080226	184.5987097
2	5467632.91	780	68.0158997	0.3	3.97311828	9.745698925	82.46586022	2.141935484	6.093548387	66.92903226	5.538709677	12.96774194	97.12258065	3.396774194	6.874193548	30.19354839	480.5612133	719.767429	9	-40.02862903	-9927.1	397.7683468	295.3829274	523.0327097	93.38657278	178.9250806	25	4251.63	197293.1	3.691935484	2.555645161	87.10564516	2.267741935	0.180645161	75.88709677	4.964516129	4.532258065	94.88709677	2.696774194	4.351612903	19	286.4603491	500.7665935	125	-37.03202765	-16071.9	167.1645161	103.847129	183.8496452
2	5468073.89	780	43.6394997	0.733333	3.846774194	9.475806452	83.20752688	2.04516129	5.838709677	67.8483871	5.341935484	12.69032258	97.57096774	3.296774194	6.851612903	29.72258065	495.2813363	721.204529	12	-40.7483871	-10105.6	386.0258065	296.213502	529.7057419	86.84124254	167.7637968	25	4432.57	191468.8	3.439784946	2.42594086	87.59677419	2.077419355	0.316129032	76.34193548	4.712903226	4.219354839	95.12258065	2.635483871	3.903225806	18.78064516	259.1705583	446.3968484	120	-33.56751152	-14568.3	139.1441935	89.91496774	163.4210645
1	5441063.61	780	37.8736	1.07333	2.714112903	12.00752688	74.5608871	1.329032258	7.522580645	56.43225806	3.832258065	16.11290323	91.73870968	2.503225806	8.590322581	35.30645161	828.1525899	1178.125603	6	-50.02016129	-12405	481.0336694	304.2047661	571.3250645	128.596426	232.0236129	24	143.45	238592.7	2.865322581	4.930510753	82.45094086	1.809677419	2.041935484	70.24516129	3.809677419	7.490322581	92.89354839	2	5.448387097	22.6483871	486.5778793	757.8991774	106	-51.94493088	-22544.1	173.7916129	85.44728387	151.0664516
1	5446355.29	780	97.9841995	-0.306667	3.886155914	8.781989247	85.95443548	2.635483871	5.770967742	70.35806452	4.935483871	11.98709677	98.53548387	2.3	6.216129032	28.17741935	781.3277831	1203.343723	9	-40.93145161	-10151	383.6669355	378.7928649	721.0401935	63.24538911	127.2925387	29	1606.81	190298.8	4.319489247	2.362634409	90.69556452	3.190322581	1.04516129	82.50322581	5.290322581	3.783870968	97.05483871	2.1	2.738709677	14.5516129	323.6429834	494.6239	59	-30.96889401	-13440.5	121.0780645	101.7642935	182.0693548
1	5446364.64	780	68.1939011	0.453333	3.790591398	10.29744624	80.18978495	2.432258065	6.835483871	63.62903226	4.890322581	13.72580645	95.12258065	2.458064516	6.890322581	31.49354839	1017.861931	1392.764	3	-60.19717742	-14928.9	518.1548387	455.0704496	816.5650968	101.9591639	183.8062613	27	986.54	257004.8	4.099596774	3.790053763	86.58037634	3.05483871	2.251612903	77.45483871	5.019354839	5.322580645	94.73548387	1.964516129	3.070967742	17.28064516	482.7921113	751.130229	100	-53.09423963	-23042.9	171.8287097	123.8771226	221.869871
1	5444768.79	780	58.8422012	-1.03333	4.446908602	10.28360215	79.22298387	3.061290323	7.190322581	63.19354839	5.95483871	13.71612903	94.06451613	2.893548387	6.525806452	30.87096774	959.1958004	1285.110626	0	-65.10967742	-16147.2	525.3042339	464.4815766	822.3172258	108.4774895	190.3779194	27	954.63	260550.9	4.72016129	3.641801075	86.30577957	3.777419355	2.296774194	76.66129032	5.658064516	5.225806452	94.5	1.880645161	2.929032258	17.83870968	460.9979908	749.3889226	69	-55.59423963	-24127.9	188.6719355	137.4480194	241.2104516
26	6059500	787	30.4846001	0.74	4.907526882	13.05766129	84.23669355	2.796774194	10.13225806	67.02580645	6.651612903	15.96129032	97.70967742	3.85483871	5.829032258	30.68387097	371.3566904	557.2957581	0	-39.74015444	-10292.7	400.9389691	253.94939	500.1357742	130.2753972	257.5536774	29	1611.54	194455.4	6.519758065	5.448521505	93.67419355	3.970967742	4.025806452	81.25806452	8.680645161	6.767741935	99.57741935	4.709677419	2.741935484	18.31935484	277.8294226	551.3620839	11	-25.68571429	-11147.6	150.9351613	106.3272484	198.5623226
2	5463419.03	787	47.9146004	-0.0066667	3.734811828	10.09193548	79.46518817	2.332258065	7.025806452	63.98064516	5.022580645	13.27741935	94.20967742	2.690322581	6.251612903	30.22903226	527.4934815	765.9359645	7	-53.48508065	-13264.3	440.5846774	332.366006	616.5340968	89.58839234	157.4022645	25	1142.87	218530	4.144086022	3.178494624	84.58037634	3.106451613	1.919354839	72.61290323	5.151612903	4.667741935	93.67419355	2.04516129	2.748387097	21.06129032	211.0928922	362.4899903	45	-41.62626728	-18065.8	157.4345161	95.05033871	171.5236774
26	6056783.08	790	46.5259018	-0.233333	4.98938172	12.34099462	84.91330645	2.870967742	9.516129032	68.22903226	6.919354839	15.06774194	98.01612903	4.048387097	5.551612903	29.78709677	384.405105	555.1379516	0	-41.546875	-10636	373.3532787	270.3612923	532.423871	102.5697073	204.1246419	29	1846.67	182196.4	7.175537634	4.719758065	94.30080645	4.532258065	3.312903226	83.33225806	9.470967742	5.948387097	99.66129032	4.938709677	2.635483871	16.32903226	287.3600935	594.8764484	17	-26.50599078	-11503.6	137.7835484	106.7943806	192.2686129
26	6061120	790	32.604599	0.133333	4.879569892	13.40497312	83.80026882	2.690322581	10.64516129	66.18064516	6.835483871	16.25806452	97.33870968	4.14516129	5.612903226	31.15806452	352.4451499	525.3766194	0	-41.06731518	-10554.3	374.2160164	229.5993986	465.283129	135.7237684	266.4341677	28	1103.08	182243.2	6.572177419	5.844354839	93.30188172	3.961290323	4.383870968	80.57419355	8.809677419	7.196774194	99.1516129	4.848387097	2.812903226	18.57741935	288.3248097	580.6975516	3	-30.96658986	-13439.5	150.9796774	102.3517935	187.859871
12	5672030.62	790	46.7607002	0.466667	5.868010753	7.595967742	74.06680108	3.780645161	4.387096774	53.37741935	7.451612903	10.73225806	92.18709677	3.670967742	6.34516129	38.80967742	1344.329845	1966.20069	21	-49.90524194	-12376.5	390.7820565	621.095121	1148.126742	129.1623089	237.6264323	25	7592.85	193827.9	6.378629032	0.706048387	71.11290323	4.683870968	-0.964516129	53.20645161	8.032258065	2.732258065	87.9516129	3.348387097	3.696774194	34.74516129	1236.357923	1945.366671	50	-53.23179724	-23102.6	254.3274194	335.6348161	579.5886129
2	5462785.17	790	52.8973007	1.52667	3.746639785	9.370430108	83.02459677	2.55483871	6.519354839	68.26774194	4.832258065	12.44193548	96.12903226	2.277419355	5.922580645	27.86129032	491.6999528	722.9507516	8	-47.85241935	-11867.4	375.0872984	306.1038972	561.9930645	77.44226109	139.4879387	26	958.01	186043.3	3.665188172	2.422446237	87.18978495	2.496774194	0.470967742	77.96774194	4.748387097	3.987096774	94.56129032	2.251612903	3.516129032	16.59354839	194.1432387	325.0357484	51	-30.3735023	-13182.1	113.596129	73.51363226	135.1066129
2	5461831.67	790	54.0674019	-0.153333	2.899865591	11.0827957	77.51196237	1.758064516	7.329032258	61.47741935	3.85483871	14.61290323	93.01290323	2.096774194	7.283870968	31.53548387	583.7712496	811.3283452	1	-55.57258065	-13782	483.3516129	315.1459677	565.9353871	97.00277278	174.8280806	26	800.17	239742.4	3.247311828	4.129032258	83.08642473	2.477419355	2.603225806	72.37096774	3.990322581	5.877419355	91.26129032	1.512903226	3.274193548	18.89032258	322.3520429	498.9074226	106	-57.74447005	-25061.1	177.7464516	87.15103226	155.453129
2	5462194.78	790	62.0533981	-0.506667	2.656854839	11.49180108	75.50228495	1.622580645	8.093548387	59.37419355	3.606451613	15.01612903	90.52258065	1.983870968	6.922580645	31.1483871	561.088902	791.6310548	0	-56.39717742	-13986.5	494.8433468	299.3384758	549.1373548	97.90876069	173.2536581	26	816.95	245442.3	3.284274194	4.564247312	80.29435484	2.561290323	3.216129032	69.13870968	3.974193548	6.25483871	89.12580645	1.412903226	3.038709677	19.98709677	285.223156	430.9781581	87	-57.74493088	-25061.3	189.7212903	85.81453871	153.8005161
1	5441161.78	790	25.4913998	0.0133333	2.675806452	11.98790323	75.09569892	1.219354839	7.016129032	56.4516129	3.774193548	16.17419355	93.64193548	2.55483871	9.158064516	37.19032258	859.4294516	1221.087271	8	-50.81491935	-12602.1	484.1171371	305.8373972	565.9479032	129.7995423	233.1559806	22	134.61	240122.1	2.827016129	4.957392473	83.02849462	1.75483871	2.158064516	70.73225806	3.741935484	7.54516129	92.84516129	1.987096774	5.387096774	22.11290323	518.5582256	803.0532065	114	-55.89009217	-24256.3	173.9580645	86.83532581	155.4849355
1	5446044.43	790	74.3985977	-2.0599999	3.867204301	8.77594086	85.97983871	2.6	5.748387097	70.52903226	4.919354839	11.97419355	98.43225806	2.319354839	6.225806452	27.90322581	778.0791944	1217.007913	10	-40.80604839	-10119.9	379.4733871	373.9852198	701.489871	62.81536935	125.8142935	29	1567.23	188218.8	4.290322581	2.353360215	90.73104839	3.15483871	1.106451613	82.64516129	5.267741935	3.783870968	97.0483871	2.112903226	2.677419355	14.40322581	324.0071869	492.1454452	57	-31.00967742	-13458.2	119.8148387	100.4106516	178.2474516
2	5467399.67	795	37.6539001	-0.486667	3.284005376	10.85981183	78.94139785	1.732258065	7.025806452	63.47096774	4.612903226	14.22258065	94.18709677	2.880645161	7.196774194	30.71612903	491.2927419	733.4742516	2	-43.19435484	-10712.2	408.4622984	257.6233669	452.7728387	108.7780183	200.7627774	24	4098.1	202597.3	3.315188172	3.611424731	84.44650538	2.04516129	1.096774194	71.44516129	4.483870968	5.667741935	93.33548387	2.438709677	4.570967742	21.89032258	290.1287094	536.062929	122	-43.2281106	-18761	166.7509677	86.26749032	153.5077097
1	5440142.5	798	20.7966003	-0.666667	3.664650538	10.53965054	80.52137097	2.767741935	7.332258065	63.16129032	4.470967742	14.07419355	95.55483871	1.703225806	6.741935484	32.39354839	881.1069633	1255.64511	0	-53.17620968	-13187.7	444.0104839	369.8261653	673.0305806	102.8876984	188.8121355	24	389.83	220229.2	3.685887097	3.9	88.28266129	2.861290323	2.338709677	78.3516129	4.432258065	5.6	96.43225806	1.570967742	3.261290323	18.08064516	421.4433949	660.1092774	93	-43.96864989	-19214.3	120.176873	81.50494946	147.1213548
26	6058030	800	49.5744019	-1.35333	3.798924731	13.74032258	81.87325269	2.009677419	10.90322581	64.26774194	5.390322581	16.74193548	95.28387097	3.380645161	5.838709677	31.01612903	456.1304331	639.1913194	0	-49.51899225	-12775.9	395.7292181	226.4261626	446.2459032	118.6978951	228.9751032	28	1257.57	192324.4	5.1875	6.158467742	91.09677419	2.932258065	4.619354839	79.78387097	7.064516129	7.477419355	97.5516129	4.132258065	2.858064516	17.76774194	415.9476182	701.8275032	11	-43.34331797	-18811	166.07	106.9880613	187.0174194
26	6058129.82	800	53.5635986	0.933333	4.634677419	13.37137097	82.85241935	2.429032258	10.32258065	65.31612903	6.538709677	16.32258065	96.85483871	4.109677419	6	31.53870968	389.5089127	548.1549323	0	-44.03565891	-11361.2	402.5808642	244.7442184	474.3296452	133.8266716	259.108071	28	1377.39	195654.3	6.293010753	5.782930108	92.18024194	3.596774194	4.212903226	80.25483871	8.461290323	7.132258065	98.56129032	4.864516129	2.919354839	18.30645161	321.8317247	608.3421677	11	-32.88018433	-14270	159.0574194	106.6025032	187.7194516
26	6059201.81	800	46.4599991	0.406667	4.834677419	13.11612903	84.32674731	2.909677419	10.0516129	66.12258065	6.522580645	16.14516129	98.40967742	3.612903226	6.093548387	32.28709677	381.5860562	601.194329	0	-36.78687259	-9527.8	420.1731959	257.2549958	506.2365161	131.2305335	262.9719097	28	1532.11	203784	6.11827957	5.499462366	94.11935484	4.009677419	4.174193548	81.88709677	8.003225806	6.825806452	99.73870968	3.993548387	2.651612903	17.8516129	234.5330641	512.4509161	8	-20.42096774	-8862.7	134.2519355	89.65397419	165.8674516
20	5903781.87	800	63.8121986	-0.306667	3.784946237	10.62795699	80.59099462	2.270967742	7.622580645	63.3516129	5.090322581	13.58387097	95.7483871	2.819354839	5.961290323	32.39677419	562.042702	740.6378097	1	-49.94063745	-12535.1	438.6494929	316.4946371	588.0539032	106.644716	191.2073032	25	3416.33	216254.2	3.261155914	2.741666667	79.52876344	1.716129032	-0.332258065	66.41290323	4.787096774	5.122580645	92.61612903	3.070967742	5.45483871	26.20322581	985.6880207	1628.649594	140	-48.65691244	-21117.1	198.1545161	143.5315742	236.7147742
12	5671658.47	800	63.9735985	0.693333	5.243951613	7.990188172	73.65040323	3.177419355	4.638709677	53.96774194	6.812903226	11.19677419	91.57419355	3.635483871	6.558064516	37.60645161	1420.068936	2019.366642	23	-51.5502008	-12836	385.5717172	598.2968708	1122.414355	124.8667795	230.5942935	24	6844.91	190858	5.531989247	0.811962366	71.66075269	3.864516129	-1.058064516	54.28387097	7.116129032	2.964516129	88.0483871	3.251612903	4.022580645	33.76451613	1312.538938	2016.414203	85	-53.52580645	-23230.2	211.546129	276.1484065	480.8715806
8	5600559.58	800	171.595993	-2.23333	3.333870968	16.31962366	49.99193548	1.2	11.36774194	35.98709677	5.567741935	20.43225806	65.86451613	4.367741935	9.064516129	29.87741935	1035.333955	1584.551406	0	-40.54032258	-10054	440.6215726	205.7295464	396.926	322.0906274	516.9475839	24	1478.44	218548.3	2.906854839	8.373655914	52.89193548	1.283870968	4.287096774	39.7483871	4.519354839	11.58064516	68.02580645	3.235483871	7.293548387	28.27741935	619.9950546	1164.749358	29	-39.64285714	-17205	170.8067742	53.56752258	103.8216129
8	5599269.32	800	82.1956024	-0.08	4.606048387	11.14717742	54.22459677	2.848387097	8.177419355	37.70645161	6.490322581	14.09677419	70.64516129	3.641935484	5.919354839	32.93870968	1940.4008	2670.477729	0	-66.63629032	-16525.8	494.8064516	549.3279153	979.2687742	221.4312577	331.7179903	23	3423.94	245424	5.712096774	3.993951613	58.07405914	4.164516129	2.616129032	41.96774194	7.274193548	5.483870968	71.90322581	3.109677419	2.867741935	29.93548387	978.2910498	1669.138752	46	-50.43940092	-21890.7	204.3554839	189.0534548	335.3482903
6	5575553.62	800	146.0160065	2.0533299	3.462096774	10.83938172	65.41518817	2.006451613	7.348387097	47.26129032	5.141935484	14.46774194	84.2	3.135483871	7.119354839	36.93870968	856.3045835	1301.191184	0	-56.17177419	-13930.6	394.2580645	342.3384496	633.4757419	145.1880464	223.1306419	24	1171.08	195552	3.089784946	3.807930108	78.65443548	1.732258065	2.319354839	67.05483871	4.358064516	5.467741935	90.20645161	2.625806452	3.148387097	23.1516129	768.2154219	1270.029971	69	-41.60460829	-18056.4	64.7483871	54.06429677	111.1075806
6	5576529.58	800	90.2116013	-0.126667	4.902284946	9.403360215	67.46478495	3.058064516	6.035483871	48.21935484	6.867741935	12.84193548	87.20967742	3.809677419	6.806451613	38.99032258	920.1746859	1378.996545	0	-62.5358871	-15508.9	471.4647177	486.9326855	883.2866129	152.7397752	239.4654968	21	5182.54	233846.5	3.871102151	2.560887097	77.07916667	2.419354839	1.148387097	62.85483871	5.187096774	4.338709677	87.71612903	2.767741935	3.190322581	24.86129032	895.9540871	1538.480216	95	-47.13870968	-20458.2	195.9967742	182.8519839	315.9824516
5	5554904.8	800	45.5003014	-0.88	4.895295699	8.060483871	80.94919355	3.04516129	4.964516129	64.43870968	6.312903226	11.10645161	94.28064516	3.267741935	6.141935484	29.84193548	1262.446933	1832.620906	6	-52.63467742	-13053.4	446.0106855	611.7647863	1164.752484	89.00639214	168.2919258	25	733.32	221221.3	4.847983871	0.628225806	85.6702957	3.364516129	-1.416129032	74.95483871	6.216129032	2.174193548	93.60322581	2.851612903	3.590322581	18.6483871	650.3178433	1101.625223	94	-34.29354839	-14883.4	136.5977419	171.6582774	317.8689355
4	5536152.46	800	40.0140991	-1.1733299	6.234677419	9.004166667	75.69623656	3.512903226	5.638709677	57.47741935	8.451612903	12.34193548	92.19354839	4.938709677	6.703225806	34.71612903	832.1306835	1255.080223	4	-49.60967742	-12303.2	488.7961694	423.5894254	762.3376129	142.3172661	246.5429	26	1260.02	242442.9	6.434139785	1.619623656	82.55577957	4.593548387	0.164516129	70.06129032	8.335483871	3.364516129	93.40322581	3.741935484	3.2	23.34193548	552.0584848	869.8240226	94	-51.77327189	-22469.6	210.9703226	154.3725968	279.5383548
3	5492550.09	800	90.4906998	-0.673333	6.318010753	11.78091398	66.525	3.574193548	8.716129032	53.37419355	9.187096774	14.85483871	79.46129032	5.612903226	6.138709677	26.08709677	861.874675	1208.516165	0	-50.46774194	-12516	544.4580645	460.0514738	808.0632258	237.1807083	356.4493581	26	1005.38	270051.2	6.538575269	4.959946237	71.81129032	4.693548387	3.622580645	61.16129032	8.487096774	6.729032258	80.95806452	3.793548387	3.106451613	19.79677419	492.9052353	804.501729	27	-43.06912442	-18692	392.4054839	216.8526935	365.9900645
2	5466597.12	800	116.5449982	2.3133299	3.359946237	9.545833333	83.76155914	2.203225806	6.432258065	69.93870968	4.264516129	12.5516129	95.69677419	2.061290323	6.119354839	25.75806452	518.8038879	772.6516032	10	-45.0608871	-11175.1	380.3056452	296.5735887	516.2536452	68.84592198	128.1450161	27	1503.35	188631.6	3.271639785	2.729973118	88.05725806	2.393548387	1.109677419	78.92258065	4.129032258	4.24516129	94.57419355	1.735483871	3.135483871	15.6516129	237.8670083	392.6702645	111	-33.15898618	-14391	135.6245161	88.12495484	159.6827419
2	5462370.13	800	46.5295982	-0.346667	3.929166667	8.854032258	84.74422043	2.629032258	6.016129032	70.04193548	5.093548387	11.92580645	97.36129032	2.464516129	5.909677419	27.31935484	477.1345806	714.2625161	7	-44.625	-11067	362.6451613	312.9070423	565.6953871	68.42889194	128.8292871	26	976.82	179872	3.765591398	1.95577957	87.85954301	2.564516129	0.064516129	79.01935484	4.858064516	3.519354839	95.18387097	2.293548387	3.45483871	16.16451613	196.2188353	303.0048613	47	-29.27741935	-12706.4	114.1345161	78.5057129	145.3704194
2	5467094.03	800	71.9593964	1.04667	2.526478495	11.41209677	77.11357527	1.396774194	7.896774194	61.96129032	3.577419355	14.77419355	91.43548387	2.180645161	6.877419355	29.47419355	590.2736786	855.3763839	0	-53.85120968	-13355.1	472.4705645	283.951496	529.0436452	91.91858387	167.6457323	26	1198.4	234345.4	2.754973118	4.47405914	82.11922043	1.893548387	2.732258065	71.88387097	3.564516129	6.209677419	90.05806452	1.670967742	3.477419355	18.17419355	282.6485412	466.0881581	102	-47.81797235	-20753	192.846129	90.91266452	158.152
2	5462432.51	800	45.7738991	-0.346667	3.892741935	8.840994624	84.65362903	2.593548387	5.816129032	69.80967742	4.941935484	11.96774194	97.47096774	2.348387097	6.151612903	27.66129032	480.578704	700.7745452	8	-42.69193548	-10587.6	377.7756048	326.8347903	589.7862581	67.97697843	131.2498516	26	1075.57	187376.7	3.875	1.922446237	87.88454301	2.816129032	0.080645161	78.92258065	4.896774194	3.525806452	94.97096774	2.080645161	3.44516129	16.0483871	211.1483565	321.0980484	71	-28.9718894	-12573.8	123.0880645	85.40414516	156.9549355
2	5466475.29	800	83.5571976	0.153333	2.002822581	11.58723118	76.26518817	1.05483871	7.94516129	61.03225806	2.958064516	14.99677419	91.47419355	1.903225806	7.051612903	30.44193548	567.5969948	854.0615032	2	-50.37741935	-12493.6	445.8	255.2087379	491.5514516	84.54553286	156.8392161	26	979.04	221116.8	2.185483871	4.567741935	81.96102151	1.506451613	2.719354839	71.45483871	2.841935484	6.361290323	89.9516129	1.335483871	3.641935484	18.49677419	285.2608214	466.9172484	103	-46.34815668	-20115.1	165.7906452	74.94447097	136.7935806
2	5464218.95	800	91.1399994	0.16	3.275	9.990591398	80.20672043	1.932258065	6.461290323	65.53548387	4.325806452	13.23870968	94.38709677	2.393548387	6.777419355	28.8516129	577.3179476	828.4507581	10	-52.44717742	-13006.9	407.3830645	304.4156028	554.9643871	80.22273649	145.5422581	24	1150.99	202062	3.545295699	3.200672043	84.69583333	2.509677419	1.84516129	74.22903226	4.558064516	4.641935484	92.96774194	2.048387097	2.796774194	18.73870968	220.0949018	403.2284452	50	-38.7421659	-16814.1	152.3290323	93.47306129	172.8723871
1	5444177.21	800	56.6086006	-1.5	3.508602151	9.499462366	83.54166667	2.264516129	6.258064516	68.25483871	4.506451613	12.75806452	97.33225806	2.241935484	6.5	29.07741935	882.1872419	1334.691852	12	-46.86814516	-11623.3	417.7108871	384.251121	730.0364839	72.68397782	140.8513613	29	1084.32	207184.6	3.907930108	3.04905914	89.31747312	2.919354839	1.751612903	80.57741935	4.822580645	4.525806452	96.53548387	1.903225806	2.774193548	15.95806452	355.7395196	532.4270645	60	-35.28387097	-15313.2	128.793871	100.1282903	179.4246129
1	5444360.94	800	40.0819016	-1.19333	3.699731183	9.584543011	83.0405914	2.367741935	6.367741935	67.86774194	4.8	12.8483871	96.83548387	2.432258065	6.480645161	28.96774194	901.8068887	1329.360948	8	-49.45	-12263.6	425.3909274	387.6808629	736.8426774	75.22251411	141.7940484	27	1229	210993.9	4.123790323	3.147177419	88.77379032	3.135483871	1.870967742	79.7483871	5	4.625806452	95.98709677	1.864516129	2.75483871	16.23870968	360.8076456	551.885229	73	-37.05483871	-16081.8	137.3558065	105.9224419	189.7118387
1	5444377.12	800	70.7341003	-1.96	4.347849462	9.849596774	81.03844086	2.983870968	6.929032258	65.77096774	5.812903226	13.0516129	94.9	2.829032258	6.122580645	29.12903226	931.6546105	1328.298277	2	-60.1125	-14907.9	495.009879	457.3472359	818.2915161	94.65755242	168.3607903	28	1297.09	245524.9	4.698655914	3.319623656	87.37580645	3.709677419	2.093548387	78.21612903	5.674193548	4.75483871	95.19354839	1.964516129	2.661290323	16.97741935	403.6361219	680.0539323	51	-48.21359447	-20924.7	171.1635484	131.6275032	236.1676452
1	5446333.73	800	79.8367004	-0.0066667	3.790591398	10.29744624	80.18978495	2.432258065	6.835483871	63.62903226	4.890322581	13.72580645	95.12258065	2.458064516	6.890322581	31.49354839	1017.861931	1392.764	3	-60.19717742	-14928.9	518.1548387	455.0704496	816.5650968	101.9591639	183.8062613	27	986.54	257004.8	4.099596774	3.790053763	86.58037634	3.05483871	2.251612903	77.45483871	5.019354839	5.322580645	94.73548387	1.964516129	3.070967742	17.28064516	482.7921113	751.130229	100	-53.09423963	-23042.9	171.8287097	123.8771226	221.869871
26	6062199.97	810	44.6882019	1.02667	4.1625	14.77177419	79.77889785	2.161290323	11.40967742	61.44516129	5.816129032	17.94516129	95.8483871	3.65483871	6.535483871	34.40322581	393.9701406	566.6383516	0	-46.11954023	-12037.2	421.7482402	187.4137001	392.5594516	173.5342896	324.1261226	28	905.2	203704.4	5.45188172	7.135752688	89.21048387	3.219354839	5.370967742	76.58387097	7.429032258	8.780645161	96.53225806	4.209677419	3.409677419	19.9483871	395.6955645	670.9809968	6	-45.03940092	-19547.1	191.5977419	99.50899677	172.9214516
26	6055637.41	810	57.3171005	0.86	5.319623656	11.80053763	86.43965054	3.290322581	9.003225806	69.08709677	7.229032258	14.48387097	98.91290323	3.938709677	5.480645161	29.82580645	349.002083	529.0394323	0	-32.35155039	-8346.7	358.2216049	271.6402664	524.3037419	90.2479577	187.375	28	2609.98	174095.7	6.885483871	4.176747312	95.3875	4.658064516	2.816129032	85.72580645	8.919354839	5.364516129	99.85806452	4.261290323	2.548387097	14.13225806	264.3174062	581.1774968	15	-21.47926267	-9322	110.6387097	91.15414516	167.2794194
13	5692169.72	810	58.9536018	-0.333333	4.588306452	6.097983871	79.32432796	2.803225806	3.125806452	59.9516129	6.374193548	8.635483871	96.13870968	3.570967742	5.509677419	36.18709677	739.0677872	1192.218923	21	-36.59598394	-9112.4	330.9018182	363.6978277	704.7128065	59.88499035	111.0819613	29	2913.19	163796.4	4.361290323	-1.376612903	64.56357527	2.735483871	-3.474193548	45.66451613	5.958064516	0.332258065	81.91290323	3.222580645	3.806451613	36.2483871	682.5680618	1251.577216	112	-38.89101382	-16878.7	160.7870968	150.3036	276.9885806
9	5636546.55	810	59.5957985	-0.213333	4.940994624	8.429032258	70.09247312	2.587096774	5.506451613	51.94193548	7.122580645	11.3	85.91612903	4.535483871	5.793548387	33.97419355	1763.368977	2266.846435	9	-61.38594378	-15285.1	451.8313131	692.5047316	1272.174806	134.1711108	221.4529387	26	985.75	223656.5	4.574327957	0.692069892	67.04650538	2.819354839	-0.864516129	51.76451613	6.429032258	2.406451613	81.00645161	3.609677419	3.270967742	29.24193548	1591.724604	2338.78391	114	-60.83225806	-26401.2	178.1819355	235.9352871	425.293
8	5596399.51	810	105.1709976	0.0866667	5.865994624	5.809139785	69.51182796	3.496774194	2.764516129	49.07096774	8.690322581	8.729032258	87.4483871	5.193548387	5.964516129	38.37741935	1892.657282	2584.838323	15	-49.0766129	-12171	353.9735887	575.649754	1129.54271	91.93135524	162.099529	25	3166.62	175570.9	5.390053763	-1.694623656	68.87110215	3.338709677	-3.080645161	48.42903226	7.287096774	-0.04516129	83.9516129	3.948387097	3.035483871	35.52258065	1044.745699	1814.442013	40	-34.78225806	-15095.5	132.0225806	196.9871032	378.4613871
6	5573930.91	810	39.7939987	-1.91333	5.28172043	11.82567204	62.37244624	2.509677419	8.196774194	45.29354839	8.703225806	15.47096774	80.73870968	6.193548387	7.274193548	35.44516129	590.9046867	901.8311871	0	-57.12862903	-14167.9	455.309879	360.2484919	655.735871	232.4368371	357.2535613	23	833.75	225833.7	4.788172043	4.87405914	74.18991935	2.496774194	3.009677419	62.1516129	7.183870968	6.8	86.12258065	4.687096774	3.790322581	23.97096774	636.7696394	1087.385548	45	-43.89193548	-19049.1	174.4083871	122.2834065	213.3539677
2	5463055.57	810	39.0391998	-0.58	3.639516129	9.508870968	82.48978495	2.409677419	6.522580645	67.56774194	4.680645161	12.65483871	95.99677419	2.270967742	6.132258065	28.42903226	528.6836085	755.5748806	12	-49.55604839	-12289.9	395.6606855	315.1246714	575.2300968	78.81891109	144.0755226	24	1006.82	196247.7	3.674596774	2.589247312	86.96021505	2.55483871	0.851612903	77.81935484	4.735483871	4.14516129	94.21935484	2.180645161	3.293548387	16.4	198.5663136	335.4473	56	-31.10483871	-13499.5	121.7312903	76.78264516	135.878129
2	5466817.84	810	58.6422005	0.0866667	2.673655914	11.43629032	76.03212366	1.525806452	7.683870968	60.8	3.709677419	14.87741935	91.59032258	2.183870968	7.193548387	30.79032258	572.6006028	834.4163355	3	-54.1141129	-13420.3	409.6516129	234.4273206	428.3330323	102.3781421	179.7504516	26	3127.02	203187.2	2.953763441	4.437634409	81.53252688	1.970967742	2.451612903	69.47741935	3.861290323	6.15483871	90.53225806	1.890322581	3.703225806	21.05483871	254.6422272	489.447	66	-46.38202765	-20129.8	162.8216129	78.22575484	142.6420323
2	5461298.23	810	56.4494019	-0.433333	2.491935484	11.55551075	75.89126344	1.438709677	7.632258065	59.21290323	3.34516129	15.24193548	92.31612903	1.906451613	7.609677419	33.10322581	537.3017075	771.4266452	3	-51.41927711	-12803.4	495.4763636	287.0952434	513.7226452	98.07975331	171.6251226	23	470.06	245260.8	2.889247312	4.487903226	81.47674731	2.151612903	2.85483871	69.50645161	3.609677419	6.448387097	90.74193548	1.458064516	3.593548387	21.23548387	293.8350629	480.0508677	88	-53.78709677	-23343.6	180.4703226	78.79939677	142.1470323
1	5442137.97	813	46.8111	0.786667	3.416801075	11.91854839	74.74099462	2.041935484	8.419354839	57.7483871	4.567741935	15.66451613	90.39354839	2.525806452	7.24516129	32.64516129	886.278879	1212.804697	0	-61.08830645	-15149.9	507.8782258	344.6308085	632.0316452	129.9625798	218.9831968	23	171.15	251907.6	3.667069892	5.130645161	82.08709677	2.609677419	3.432258065	71.73548387	4.612903226	7.070967742	91.61935484	2.003225806	3.638709677	19.88387097	431.198479	662.6281032	50	-56.28456221	-24427.5	210.3535484	112.9939903	203.2946452
7	5579118.8	816	25.5758991	-0.72	7.233198925	6.903494624	71.54677419	4.880645161	3.974193548	53.92258065	9.496774194	10	88.67741935	4.616129032	6.025806452	34.75483871	1516.592579	2089.406558	25	-60.32459677	-14960.5	464.5245968	724.8169355	1426.490129	138.3972036	229.6641032	21	469.18	230404.2	6.437634409	-0.386290323	75.26922043	4.238709677	-1.7	59.59677419	8.667741935	1.029032258	87.93225806	4.429032258	2.729032258	28.33548387	622.1870763	975.4828032	53	-41.04654378	-17814.2	156.6587097	188.7484097	338.2541935
2	5462589.66	817	35.3209	-1.0666699	3.550268817	11.40201613	74.96061828	2.274193548	8.167741935	59.21935484	4.84516129	14.81612903	90.0516129	2.570967742	6.648387097	30.83225806	518.2948198	732.7838	0	-59.84879032	-14842.5	515.5465726	319.9935565	570.7649677	112.3166093	182.8768226	25	916.5	255711.1	4.12688172	4.448387097	80.12459677	3.216129032	3.093548387	68.29032258	4.970967742	6.14516129	89.52580645	1.75483871	3.051612903	21.23548387	242.0382274	370.9580419	31	-58.17488479	-25247.9	261.2845161	121.0500355	202.8516129
26	6056909.82	820	35.1269989	1.52	3.022983871	13.53266129	81.60094086	1.741935484	10.73225806	64.93548387	4.125806452	16.6516129	95.63548387	2.383870968	5.919354839	30.7	531.9838509	715.3977742	0	-50.65507813	-12967.7	402.2598361	236.7597254	473.8914194	94.31191646	184.3916968	28	1335.77	196302.8	3.991666667	5.89905914	90.94731183	2.558064516	4.403225806	79.83548387	5.274193548	7.241935484	97.47741935	2.716129032	2.838709677	17.64193548	513.9153615	821.1906645	6	-45.90437788	-19922.5	180.9854839	120.2720065	208.6507742
26	6057006.92	820	24.6233997	0.706667	3.258198925	13.78669355	80.86438172	1.806451613	11.02580645	63.90322581	4.522580645	16.81612903	94.81935484	2.716129032	5.790322581	30.91612903	490.5409785	671.1581871	0	-50.45117188	-12915.5	389.1481557	220.8550459	446.9089032	103.6548504	199.2789065	29	1306.57	189904.3	4.41155914	6.133602151	90.38306452	2.667741935	4.6	78.97419355	6.029032258	7.474193548	97.14516129	3.361290323	2.874193548	18.17096774	463.3529295	755.7633226	5	-45.18525346	-19610.4	171.4616129	110.5101903	192.8056129
26	6062185	820	6.0052099	1.8266701	4.231317204	14.76774194	79.75067204	2.174193548	11.47741935	61.5	5.925806452	17.92258065	95.48064516	3.751612903	6.44516129	33.98064516	384.6314938	555.6262452	0	-45.80842912	-11956	420.2515528	187.7935934	393.8659677	174.7921069	325.3779516	28	869.74	202981.5	5.567204301	7.142876344	89.17688172	3.296774194	5.422580645	76.29677419	7.570967742	8.767741935	96.50645161	4.274193548	3.34516129	20.20967742	387.8631574	658.875171	4	-45.02281106	-19539.9	191.5048387	99.38954516	173.2890323
26	6058795	820	39.141201	1.4466701	3.822177419	12.95080645	85.02728495	2.35483871	10.00322581	66.86129032	5.070967742	16.06774194	98.49354839	2.716129032	6.064516129	31.63225806	472.5907	712.5517871	1	-42.40615385	-11025.6	412.9012397	256.0282028	515.4584839	99.40266458	204.1747097	29	1657.33	199844.2	4.767069892	5.32594086	94.50188172	3.164516129	3.941935484	83.42580645	6.174193548	6.609677419	99.79032258	3.009677419	2.667741935	16.36451613	290.6582947	591.6813903	12	-22.91912442	-9946.9	130.1103226	90.89415806	169.4458387
9	5636688.37	820	53.3970985	-0.06	4.831854839	8.158602151	70.54623656	2.490322581	5.087096774	52.53870968	7.1	11.01935484	86.29032258	4.609677419	5.932258065	33.7516129	1834.543726	2366.23571	14	-61.60040323	-15276.9	452.0139113	704.1499738	1298.177645	123.4224391	207.6644613	25	1121.74	224198.9	4.424731183	0.476209677	66.92043011	2.680645161	-1.119354839	51.50967742	6.312903226	2.2	80.69677419	3.632258065	3.319354839	29.18709677	1607.809162	2411.815626	137	-59.44585253	-25799.5	193.8864516	260.7029419	462.4473226
9	5636878.71	820	41.5	-0.293333	5.272177419	5.944086022	74.86626344	2.903225806	3.34516129	55.31290323	7.732258065	8.5	90.28064516	4.829032258	5.15483871	34.96774194	1793.36632	2451.119681	18	-57.89799197	-14416.6	423.1414141	763.6736581	1456.242516	74.79468899	134.9432258	28	2836.86	209455	5.140860215	-1.651747312	65.51572581	3.25483871	-3.019354839	48.91290323	7.141935484	-0.167741935	80.06774194	3.887096774	2.851612903	31.15483871	1497.442623	2362.481523	76	-51.27995392	-22255.5	197.7783871	309.146829	555.75
6	5578233.76	820	33.4000015	0.793333	3.471370968	8.704032258	71.75241935	2.109677419	4.95483871	54.2	4.8	12.23548387	89.40967742	2.690322581	7.280645161	35.20967742	1129.826383	1610.592968	17	-58.3358871	-14467.3	440.9447581	482.0297863	880.7300968	96.37224899	168.5069387	20	2623.33	218708.6	3.391801075	2.007392473	82.89583333	2.25483871	0.467741935	70.77096774	4.451612903	3.758064516	92.61290323	2.196774194	3.290322581	21.84193548	886.7257968	1503.342265	138	-41.05645161	-17818.5	154.4548387	153.0677806	272.1805484
6	5571965.71	820	75.6902008	0.16	5.744892473	9.721639785	68.83091398	3.664516129	6.3	50.62903226	8.261290323	13.07419355	87.49677419	4.596774194	6.774193548	36.86774194	613.9360822	950.3146613	0	-48.78650794	-12294.2	348.8172764	343.5390478	596.6996774	203.27412	309.5566452	24	1414.73	171618.1	5.179704301	2.767204301	80.45053763	3.187096774	1.390322581	68.2483871	7.109677419	4.170967742	91.22258065	3.922580645	2.780645161	22.97419355	722.828125	1174.259858	44	-40.05472973	-17784.3	40.94366667	39.52596201	84.53264516
3	5494865.87	820	120.2070007	-2.02	6.497580645	6.777150538	84.3030914	3.980645161	3.961290323	70.2483871	8.667741935	9.470967742	97.32580645	4.687096774	5.509677419	27.07741935	1086.15862	1698.639423	37	-40.98548387	-10164.4	380.2798387	503.1698911	928.5339032	61.85805444	119.740629	26	1604.65	188618.8	6.880510753	-0.108870968	86.92768817	5.1	-1.219354839	76.91935484	8.64516129	1.090322581	95.63548387	3.54516129	2.309677419	18.71612903	510.6632677	858.6521097	32	-27.11843318	-11769.4	151.3122581	164.969029	292.1480645
3	5493629.5	820	139.0650024	-1.78667	6.951075269	7.798790323	81.15295699	4.274193548	5.009677419	66.47419355	9.258064516	10.56774194	95.57096774	4.983870968	5.558064516	29.09677419	872.6727569	1316.806155	15	-32.05564516	-7949.8	440.0695565	543.8997802	1021.362613	92.29982339	162.2787097	27	1326	218274.5	7.370295699	0.947580645	85.33239247	5.370967742	-0.248387097	74.73225806	9.277419355	2.283870968	94.88387097	3.906451613	2.532258065	20.1516129	361.0159834	664.3141774	5	-13.60414747	-5904.2	236.043871	229.9650548	397.5994194
3	5492206.77	820	98.6827011	2.03333	4.588172043	10.61317204	71.1155914	2.583870968	7.177419355	56.78709677	6.383870968	13.97096774	86.9	3.8	6.793548387	30.11290323	1407.347581	1814.010568	6	-67.50282258	-16740.7	520.6135081	481.2996452	827.9213548	166.8817901	280.7911258	25	494.58	258224.3	5.011424731	3.396639785	78.54018817	3.525806452	1.987096774	67.35806452	6.367741935	5.229032258	87.88387097	2.841935484	3.241935484	20.52580645	918.498044	1298.687635	64	-64.25207373	-27885.4	211.2364516	150.0528065	268.7282258
2	5463076.12	820	58.796299	1.28	2.721639785	11.97392473	75.09973118	1.64516129	8.396774194	59.39354839	3.680645161	15.46774194	90.77741935	2.035483871	7.070967742	31.38387097	532.2328529	731.155229	0	-57.96104418	-14432.3	457.9694949	245.007104	448.0844839	108.3868858	179.4647581	21	425.52	226694.9	2.818145161	4.978629032	80.61532258	1.903225806	3.025806452	69.36451613	3.590322581	6.864516129	89.87741935	1.687096774	3.838709677	20.51290323	240.2391184	419.6075839	39	-50.69170507	-22000.2	166.3170968	64.10952258	121.1907742
2	5467762.66	820	133.7519989	1.66	3.338037634	10.38709677	80.87473118	2.106451613	7.358064516	66.64193548	4.364516129	13.43548387	94.23225806	2.258064516	6.077419355	27.59032258	517.1229266	769.5350452	5	-49.20282258	-12202.3	407.0383065	292.871004	516.3655161	86.34504032	152.0703	27	1320.89	201891	3.243145161	3.475134409	86.08521505	2.125806452	1.651612903	75.95806452	4.270967742	5.05483871	93.52258065	2.14516129	3.403225806	17.56451613	263.1968615	459.9687742	106	-41.46728111	-17996.8	144.37	84.28185806	152.9054194
2	5463284.94	820	47.078701	-0.233333	2.981451613	11.52043011	76.45336022	1.816129032	8.206451613	61.18709677	4.074193548	14.88387097	91.47741935	2.258064516	6.677419355	30.29032258	509.4597542	725.4161419	0	-56.5852	-14146.3	443.7342105	262.4498145	484.294	103.9016697	169.4058387	24	533.15	219204.7	2.9875	4.58561828	81.93172043	2.041935484	3.022580645	71.03225806	3.8	6.309677419	90.62258065	1.758064516	3.287096774	19.59032258	222.3822187	369.9583419	43	-46.94850575	-20422.6	155.5184466	68.1653319	127.1999677
2	5462446.39	820	92.1587982	-1.02667	3.778763441	9.085887097	84.27096774	2.461290323	6.222580645	69.40967742	5.05483871	12.17096774	96.81290323	2.593548387	5.948387097	27.40322581	478.7340229	708.0011484	12	-46.54658635	-11590.1	358.7	298.929777	547.9161613	70.58978617	128.5148065	25	798.45	177556.5	3.493145161	2.326612903	87.59301075	2.348387097	1.003225806	78.81290323	4.467741935	3.770967742	94.78387097	2.119354839	2.767741935	15.97096774	178.0338387	268.9358194	48	-30.27695853	-13140.2	102.7222581	68.82271935	130.402871
2	5467383.52	820	92.4300003	-1.87333	4.059677419	9.823387097	82.18978495	2.393548387	6.658064516	67	5.506451613	12.96129032	95.52580645	3.112903226	6.303225806	28.52580645	414.2380516	625.5926903	7	-36.87903226	-9146	431.708871	328.4352319	584.3453871	89.75369052	164.1659484	27	1675.13	214127.6	3.772715054	2.860887097	86.89784946	2.516129032	1.264516129	76.33225806	4.94516129	4.612903226	94.37096774	2.429032258	3.348387097	18.03870968	221.685177	371.7824161	96	-32.61221198	-14153.7	200.9296774	123.4277355	212.032129
2	5466378.77	820	46.0966988	-0.653333	2.836155914	11.04233871	77.4186828	1.835483871	7.670967742	62.17419355	3.683870968	14.37096774	91.63870968	1.848387097	6.7	29.46451613	559.5679585	814.651329	4	-54.34233871	-13476.9	462.1191532	296.091244	548.5547419	92.27337903	162.1611226	24	1356.05	229211.1	2.93938172	4.098790323	83.31223118	2.187096774	2.65483871	72.49032258	3.625806452	5.738709677	91.85806452	1.438709677	3.083870968	19.36774194	256.587597	453.1205129	89	-44.63525346	-19371.7	186.9987097	94.8666	164.083129
2	5463853.19	820	136.3159943	-0.32	3.407930108	9.445026882	82.19811828	2.1	6.238709677	67.47419355	4.55483871	12.72580645	96.16774194	2.45483871	6.487096774	28.69354839	581.0606	848.2738935	9	-49.48225806	-12271.6	415.4433468	333.2800343	585.7580323	72.24755202	136.5182387	24	1234.73	206059.9	3.731048387	2.675537634	86.30403226	2.787096774	1.393548387	76.45806452	4.648387097	4.161290323	93.89032258	1.861290323	2.767741935	17.43225806	240.9438963	402.6409742	103	-37.60829493	-16322	151.4348387	97.84447742	177.0594839
2	5464695.2	820	93.5912018	-1.39333	3.339247312	9.790591398	80.74677419	2.080645161	6.619354839	65.71290323	4.351612903	13.07096774	94.9516129	2.270967742	6.451612903	29.23870968	577.3370065	816.1456161	9	-51.66733871	-12813.5	403.6209677	309.1528931	572.4339355	78.13491653	144.4208484	25	1143.97	200196	3.480241935	2.952822581	85.05497312	2.425806452	1.470967742	74.63870968	4.493548387	4.390322581	93.1483871	2.067741935	2.919354839	18.50967742	224.8243357	429.3512097	66	-36.85184332	-15993.7	148.0709677	94.45734516	172.2654516
2	5465055.86	820	93.8691025	-0.92	3.513037634	9.730913978	80.69260753	2.164516129	6.451612903	65.2483871	4.596774194	12.97096774	94.61612903	2.432258065	6.519354839	29.36774194	561.1496105	789.8834226	12	-50.76048387	-12588.6	399.0856855	311.1402319	569.2100645	79.2090496	146.2352258	25	1098.36	197946.5	3.346370968	2.798521505	84.87392473	2.232258065	1.158064516	74.23548387	4.403225806	4.232258065	93.2483871	2.170967742	3.074193548	19.01290323	234.7621131	430.1636871	81	-35.29147465	-15316.5	139.5609677	91.47033871	165.3377097
2	5465370.58	820	110.4440002	-0.206667	2.915994624	10.32567204	78.31895161	1.725806452	7.44516129	63.44516129	4.14516129	13.31935484	92.10967742	2.419354839	5.874193548	28.66451613	405.0685524	589.5380258	0	-36.00322581	-8928.8	326.034879	244.9973286	454.4579677	80.86502036	139.9869742	25	983.62	161713.3	2.925	3.310752688	83.38266129	1.890322581	2.096774194	72.31612903	3.938709677	4.451612903	91.75806452	2.048387097	2.35483871	19.44193548	173.5829698	338.8615484	64	-20.71313364	-8989.5	28.25903226	18.48817097	33.45925806
2	5461236.17	820	56.1430016	-0.626667	2.966666667	11.40846774	76.06787634	1.906451613	7.712903226	60.07096774	3.893548387	14.98709677	92.22903226	1.987096774	7.274193548	32.15806452	597.4575992	826.6008645	3	-60.40846774	-14981.3	502.9461694	316.1179274	552.640129	105.7355581	185.376171	26	656.82	249461.3	3.145833333	4.373387097	82.19556452	2.435483871	2.580645161	71.09032258	3.864516129	6.209677419	90.7516129	1.429032258	3.629032258	19.66129032	318.5829988	504.6618968	109	-59.01612903	-25613	193.8583871	89.17484516	157.6568387
2	5461525.71	820	42.0788002	0.0866667	2.588978495	11.98723118	74.35524194	1.487096774	7.977419355	57.81290323	3.522580645	15.75483871	91.05806452	2.035483871	7.777419355	33.24516129	567.8965581	803.8397419	1	-55.81612903	-13842.4	506.5544355	280.9869194	494.6848387	109.7894454	191.7487097	25	601.99	251251	2.926209677	4.928225806	79.90282258	2.219354839	3.277419355	68.8	3.629032258	6.874193548	88.33870968	1.409677419	3.596774194	19.53870968	322.4095528	473.3323742	95	-63.81520737	-27695.8	202.5612903	80.02388387	144.4457097
1	5442135.5	820	34.1952019	-0.1	2.881451613	12.38924731	73.26747312	1.603225806	8.177419355	55.48709677	3.896774194	16.38709677	90.02258065	2.293548387	8.209677419	34.53548387	913.5931427	1235.76899	7	-59.13346774	-14665.1	513.5568548	316.7502702	581.9783871	134.5073419	233.7968581	23	154.67	254724.2	3.041532258	5.512634409	80.78844086	2.022580645	3.487096774	70.01935484	3.95483871	7.664516129	90.92258065	1.932258065	4.177419355	20.90322581	510.1876378	729.085029	81	-64.11935484	-27827.8	199.6474194	97.24472581	178.3090323
1	5440073.4	820	85.5291977	-0.0333333	3.479032258	11.47231183	76.92580645	2.45483871	8.129032258	60.33548387	4.35483871	15.1	91.87741935	1.9	6.970967742	31.54193548	927.4370802	1251.705132	0	-58.8875	-14604.1	479.372379	355.1850645	633.9048387	124.3946236	216.3312645	22	303.32	237768.7	3.559811828	4.684543011	84.84153226	2.65483871	2.893548387	74.49677419	4.351612903	6.55483871	93.1516129	1.696774194	3.661290323	18.65483871	505.3057104	752.4039226	99	-58.325	-25429.7	145.5782468	86.08713082	153.7919032
1	5445703.64	820	82.754303	-1.3	3.860483871	8.862768817	85.68252688	2.587096774	5.793548387	70.20967742	4.935483871	12.0483871	98.38387097	2.348387097	6.25483871	28.17419355	820.5403133	1223.223513	8	-43.65725806	-10827	389.8844758	381.1642661	706.3664839	64.30859476	126.6124387	29	1531.39	193382.7	4.268951613	2.439112903	90.54623656	3.177419355	1.183870968	82.33225806	5.212903226	3.864516129	96.80967742	2.035483871	2.680645161	14.47741935	330.3594021	481.9127806	59	-32.06428571	-13915.9	122.6167742	102.1968613	182.3973548
11	5647405	825	19.9757996	-0.52	6.260752688	7.250134409	69.33736559	3.983870968	4.648387097	49.90322581	8.509677419	9.867741935	87.50322581	4.525806452	5.219354839	37.6	1191.808575	1698.897703	1	-2.064426877	-522.3	264.5219959	381.0061745	720.1677742	136.2784879	218.4083935	26	230.36	129880.3	6.297983871	0.166129032	65.13561828	4.290322581	-0.861290323	48.27741935	8.448387097	1.225806452	80.04193548	4.158064516	2.087096774	31.76451613	466.8220986	766.106771	22	-11.34761905	-5004.3	33.70825083	38.93424014	68.52525806
1	5439916.85	827	34.5077019	-0.28	3.791801075	10.28951613	81.59704301	2.851612903	7.177419355	64.49677419	4.638709677	13.79032258	96.24193548	1.787096774	6.612903226	31.74516129	856.8346294	1244.10341	1	-51.00282258	-12648.7	430.8677419	369.6448347	672.2876129	97.49447823	181.8616742	25	455.98	213710.4	3.825403226	3.684139785	89.12634409	2.977419355	2.064516129	79.29354839	4.6	5.383870968	96.88709677	1.622580645	3.319354839	17.59354839	402.6402864	647.858729	91	-41.18082192	-18037.2	116.2957516	81.49816272	146.9987419
26	6058369.82	830	45.0684013	0.626667	4.749193548	13.2405914	83.37083333	2.574193548	10.09677419	65.73870968	6.525806452	16.25806452	97.55806452	3.951612903	6.161290323	31.81935484	400.6973884	570.0867806	0	-42.86679537	-11102.5	412.5680412	252.6697329	488.7969355	134.6439532	264.0319871	28	1443.97	200095.5	6.287903226	5.662768817	92.64986559	3.641935484	4.04516129	80.62258065	8.380645161	7.029032258	98.90967742	4.738709677	2.983870968	18.28709677	307.3074841	607.9192161	13	-28.85092166	-12521.3	157.0312903	106.5922968	192.0994194
26	6059169.82	830	50.1030006	-0.0066667	4.916129032	13.03293011	84.31948925	2.816129032	10.09032258	67.01935484	6.64516129	15.96451613	97.69354839	3.829032258	5.874193548	30.67419355	374.9205134	558.3746774	0	-39.41544402	-10208.6	393.3948454	249.4381455	494.3764516	129.610007	257.7574516	29	1592.04	190796.5	6.51061828	5.441935484	93.66317204	3.922580645	3.974193548	81.34193548	8.658064516	6.748387097	99.51612903	4.735483871	2.774193548	18.17419355	274.2571968	545.6079774	11	-25.08110599	-10885.2	145.4829032	103.1541871	193.1176774
26	6058120	830	64.0470963	1	3.918817204	12.77836022	85.31706989	2.364516129	9.629032258	67.71290323	5.248387097	15.86774194	98.4483871	2.883870968	6.238709677	30.73548387	470.3883939	685.1044774	1	-41.16115385	-10701.9	389.8177686	247.5371898	497.7106774	95.43491949	200.5011742	29	1816.3	188671.8	5.041801075	5.215591398	94.29744624	3.309677419	3.522580645	83.77096774	6.590322581	6.538709677	99.53548387	3.280645161	3.016129032	15.76451613	321.9599048	665.3953774	20	-24.96935484	-10836.7	132.9045161	96.20298065	180.4602903
8	5600384.97	830	50.1551018	-0.753333	3.446908602	16.17043011	48.95120968	1.558064516	11.56129032	35.67096774	5.551612903	20.41290323	65.13225806	3.993548387	8.851612903	29.46129032	1083.837746	1639.606297	0	-43.31572581	-10742.3	463.2054435	221.3120141	412.3911935	318.2090732	499.1347548	20	1111.3	229749.9	3.285215054	8.046370968	52.7844086	1.893548387	4.106451613	40.49677419	4.732258065	11.39677419	66.24193548	2.838709677	7.290322581	25.74516129	662.8761965	1220.780777	28	-39.75069124	-17251.8	168.0680645	55.74357742	104.9521935
6	5572665.64	830	67.0322037	-0.0666667	5.421639785	8.896102151	71.09260753	3.177419355	5.458064516	53.35806452	8.248387097	12.3	89.00322581	5.070967742	6.841935484	35.64516129	725.1686081	1093.613035	0	-56.20241935	-13938.2	419.3354839	453.547375	825.9778387	161.0107046	257.5447548	24	2806.99	207990.4	4.651075269	1.961155914	82.68696237	2.616129032	0.087096774	70.63548387	6.816129032	3.806451613	93.26774194	4.2	3.719354839	22.63225806	840.2567279	1386.795765	64	-44.92718894	-19498.4	147.2280645	144.8270065	263.7272258
3	5491924	830	59.226799	-1.38	5.143145161	10.84206989	69.84516129	3.122580645	7.164516129	55.09677419	7.05483871	14.41612903	86.3483871	3.932258065	7.251612903	31.2516129	1433.355865	1846.967126	6	-72.45080645	-17967.8	554.7245968	496.7558306	848.463	192.1559665	317.7369	24	238.58	275143.4	5.404435484	3.622849462	77.34206989	3.932258065	2.122580645	65.97096774	6.751612903	5.603225806	87.36774194	2.819354839	3.480645161	21.39677419	894.5627005	1316.398535	42	-67.03041475	-29091.2	269.5690323	180.5525903	314.4007742
2	5461760.85	830	60.854599	0.533333	3.611155914	9.072311828	84.73642473	2.277419355	5.796774194	69.31612903	4.606451613	12.30645161	97.73548387	2.329032258	6.509677419	28.41935484	499.7177742	762.2804355	7	-42.27540323	-10484.3	381.5344758	315.6650464	561.9843871	66.28343286	133.1335226	26	1205.12	189241.1	3.697983871	2.155107527	88.56666667	2.729032258	0.538709677	79.81935484	4.612903226	3.841935484	95.77419355	1.883870968	3.303225806	15.95483871	229.9877555	337.1325387	93	-30.5078341	-13240.4	127.7248387	84.9071871	152.3510968
2	5463354.55	830	77.5695038	0.153333	3.067204301	10.75846774	77.52392473	1.75483871	7.348387097	62.3483871	4.167741935	14.07741935	92.96129032	2.412903226	6.729032258	30.61290323	574.4059427	822.8284129	5	-54.66129032	-13556	452.0163306	304.7196532	562.7269032	91.58566895	159.4856032	24	1036.41	224200.1	3.518817204	3.937634409	82.30645161	2.541935484	2.629032258	71.2	4.490322581	5.461290323	91.44516129	1.948387097	2.832258065	20.24516129	248.1054247	415.267129	50	-49.26152074	-21379.5	174.2870968	91.95926452	163.484129
2	5464955.89	830	18.8323002	0.56	3.831586022	9.607258065	80.93360215	2.235483871	6.409677419	65.51290323	5.129032258	12.85483871	94.8	2.893548387	6.44516129	29.28709677	544.9415931	753.6931355	12	-50.90443548	-12624.3	397.3090726	309.3895222	562.7607742	82.73774355	151.8914903	27	1508.74	197065.3	3.607930108	2.646370968	85.4061828	2.422580645	1.1	70.91290323	4.832258065	4.103225806	94.14193548	2.409677419	3.003225806	23.22903226	244.4811795	461.9094839	81	-37.69239631	-16358.5	138.6290323	93.92587742	171.9813871
1	5441106.62	830	18.5235996	-0.326667	2.890725806	11.97056452	75.34502688	1.758064516	8.041935484	56.96129032	3.838709677	15.96774194	92.39677419	2.080645161	7.925806452	35.43548387	977.0678931	1315.2914	0	-58.64516129	-14544	482.58125	315.7736915	572.3303548	130.3446653	231.4188645	22	139.71	239360.3	2.928091398	5.071774194	83.21908602	2.006451613	3.180645161	71.66129032	3.758064516	7.293548387	92.56451613	1.751612903	4.112903226	20.90322581	540.9753465	793.124671	108	-60.55714286	-26281.8	162.2935484	85.67817742	155.6405806
1	5441769.22	830	40.5343018	-1.19333	2.764247312	12.36129032	73.51989247	1.4	7.6	55.08709677	3.832258065	16.50322581	91.26774194	2.432258065	8.903225806	36.18064516	870.7730448	1209.462229	6	-54.45564516	-13505	507.6891129	306.2922681	564.6664194	136.2024067	240.283829	22	129.55	251813.8	2.947311828	5.46344086	81.13951613	1.938709677	3.451612903	69.61290323	3.851612903	7.767741935	91	1.912903226	4.316129032	21.38709677	522.9497744	747.1873903	93	-63.29285714	-27469.1	197.0383871	94.26471613	172.6494839
1	5441487.85	830	59.0087013	0.02	2.771102151	12.31397849	73.12836022	1.483870968	8.535483871	56.19354839	3.864516129	16.16774194	89.6	2.380645161	7.632258065	33.40645161	824.7418012	1239.632319	0	-53.87258065	-13360.4	482.6580645	300.6602802	568.7238065	129.5781147	226.3340258	24	170.92	239398.4	2.969354839	5.480510753	80.47311828	2.009677419	3.719354839	69.77741935	3.858064516	7.538709677	90.37741935	1.848387097	3.819354839	20.6	433.7792272	668.1782677	63	-55.23041475	-23970	177.6558065	85.70745806	155.1507097
26	6057100	840	21.1896	0.98	3.308602151	13.76841398	80.93736559	1.861290323	10.91612903	64.07419355	4.558064516	16.82903226	94.72258065	2.696774194	5.912903226	30.6483871	501.6140401	684.4722097	0	-50.59058824	-12900.6	400.7492843	227.3664614	456.0051613	106.0069134	205.9573742	28	1288.08	195966.4	4.355376344	6.126747312	90.37983871	2.716129032	4.658064516	79.12258065	5.893548387	7.458064516	97.24193548	3.177419355	2.8	18.11935484	476.8963002	766.1115774	4	-45.53617512	-19762.7	173.4829032	111.6021581	193.4894516
26	6056065	840	40.9542007	1.02	4.242069892	12.65604839	83.44596774	2.44516129	9.783870968	66.41290323	5.829032258	15.5516129	96.9483871	3.383870968	5.767741935	30.53548387	423.1214083	589.7400065	1	-42.37851563	-10848.9	398.2522541	270.6083669	523.4333871	100.7063722	200.8627581	27	1699.49	194347.1	6.166263441	4.942876344	93.40537634	3.851612903	3.448387097	82.36451613	8.170967742	6.274193548	99.33225806	4.319354839	2.825806452	16.96774194	346.527176	669.7796065	20	-30.12534562	-13074.4	149.5729032	112.3912903	202.6389677
26	6058225	840	52.6669998	0.0933333	4.334274194	13.75685484	81.63266129	2.229032258	10.59354839	64.00645161	6.193548387	16.80322581	95.87741935	3.964516129	6.209677419	31.87096774	382.6039554	549.917729	0	-43.75503876	-11288.8	398.1804527	223.9216716	440.7627742	139.6014993	266.7123935	28	1294.38	193515.7	5.899193548	6.115860215	91.11102151	3.309677419	4.532258065	79	7.983870968	7.519354839	97.82580645	4.674193548	2.987096774	18.82580645	355.1734445	620.8013065	10	-38.32534562	-16633.2	165.2374194	104.3590806	182.5476452
26	6058915	840	46.6475983	-0.613333	4.824865591	13.20873656	83.58252688	2.706451613	10.29032258	65.99032258	6.561290323	16.18387097	97.26774194	3.85483871	5.893548387	31.27741935	378.7219695	565.3303613	0	-40.13807692	-10435.9	397.6512397	244.7427535	489.2950968	134.9672503	266.7752097	28	1507.18	192463.2	6.409139785	5.633198925	93.02594086	3.767741935	4.061290323	80.95806452	8.532258065	6.974193548	99.09354839	4.764516129	2.912903226	18.13548387	287.8693035	576.3720903	10	-26.940553	-11692.2	149.0429032	102.5887355	191.1505161
26	6056050	840	60.7589989	-0.393333	5.088844086	11.9297043	86.27096774	3.061290323	9.035483871	69.10645161	6.893548387	14.67419355	99.10967742	3.832258065	5.638709677	30.00322581	372.7079437	551.9060323	1	-33.66264591	-8651.3	365.8053388	272.1169939	520.8530645	90.7466851	187.2900935	28	2510.75	178147.2	6.808198925	4.30672043	95.28198925	4.538709677	3	85.28387097	8.85483871	5.506451613	99.87419355	4.316129032	2.506451613	14.59032258	277.1613274	595.4317806	22	-22.24654378	-9655	114.1683871	90.96791613	168.528129
26	6057175	840	36.0155983	-1.3266701	3.891801075	12.87755376	84.32768817	2.383870968	9.948387097	66.68709677	5.209677419	15.87419355	97.81935484	2.825806452	5.925806452	31.13225806	461.782806	663.7469903	0	-42.82755906	-10878.2	387.484898	246.7085097	515.556871	91.06120172	187.7371645	29	2355.8	189867.6	5.356048387	5.29905914	93.80833333	3.64516129	3.832258065	82.79354839	6.909677419	6.541935484	99.41290323	3.264516129	2.709677419	16.61935484	326.6502544	658.5160774	14	-27.67834101	-12012.4	138.0783871	100.9484871	190.5209032
26	6058225	840	36.5033989	0.606667	3.477822581	13.06142473	84.49153226	2.132258065	9.912903226	66.24193548	4.670967742	16.24516129	98.47096774	2.538709677	6.332258065	32.22903226	464.4760696	685.5767548	1	-40.34346154	-10489.3	401.4855372	241.3285943	498.5840968	93.41083164	192.0159871	29	1845.85	194319	4.414919355	5.464650538	93.96465054	2.938709677	3.948387097	83.13548387	5.732258065	6.780645161	99.46774194	2.793548387	2.832258065	16.33225806	329.049041	668.3023516	15	-25.54608295	-11087	136.4012903	95.66205484	178.1621613
26	6058576.81	840	54.3129997	1.22667	3.589919355	13.02889785	84.76102151	2.219354839	10.0483871	66.46774194	4.790322581	16.18709677	98.44516129	2.570967742	6.138709677	31.97741935	475.1404795	710.898029	0	-42.05884615	-10935.3	407.9369835	248.0072963	503.167871	95.91615363	197.6842387	29	1676.32	197441.5	4.481182796	5.403629032	94.28158602	2.961290323	4.006451613	83.39032258	5.835483871	6.690322581	99.6516129	2.874193548	2.683870968	16.26129032	303.128444	610.1775323	13	-23.63824885	-10259	131.5412903	91.9953129	172.0500968
25	6027065.29	840	27.3883991	-1.13333	4.709408602	10.8108871	87.30080645	2.64516129	8.087096774	71.87741935	6.390322581	13.09677419	98.46451613	3.74516129	5.009677419	26.58709677	512.4861185	765.3530677	0	-38.26823529	-9758.4	313.7997955	181.7020416	344.098	59.2338317	107.9336065	29	4948.71	153448.1	6.529569892	3.232392473	95.22943548	4.280645161	1.609677419	83.47419355	8.54516129	4.425806452	99.89677419	4.264516129	2.816129032	16.42258065	285.5826703	616.3536806	37	-21.31774194	-9251.9	119.07	58.96976774	105.9757419
9	5636966.69	840	50.5	-0.66	5.668145161	6.708333333	72.83212366	3.2	4.222580645	53.80967742	8.193548387	9.206451613	87.68709677	4.993548387	4.983870968	33.87741935	1662.034387	2289.684587	7	-59.13654618	-14725	430.9678788	748.1332595	1447.052226	98.26411095	167.900529	27	2044	213329.1	5.59811828	-0.906182796	65.44341398	3.619354839	-2.235483871	49.06129032	7.648387097	0.519354839	80.35483871	4.029032258	2.75483871	31.29354839	1432.9577	2240.48891	59	-53.57603687	-23252	191.146129	285.5802419	512.3204839
8	5596121.61	840	77.0924988	-0.306667	5.40672043	12.0422043	55.62701613	3.148387097	8.95483871	39.98709677	8.051612903	15.24516129	70.36451613	4.903225806	6.290322581	30.37741935	1337.818146	1883.005974	0	-44.31513944	-11123.1	381.6991886	364.2512597	651.2697419	270.9696067	373.5051645	24	2112.69	188177.7	4.837096774	4.500403226	57.06424731	3.103225806	3.151612903	43.21612903	6.461290323	6.077419355	71.53225806	3.358064516	2.925806452	28.31612903	894.903437	1491.143823	25	-42.84022727	-18849.7	91.15361842	79.92557168	158.2508387
7	5575852.52	840	38.0727005	-0.526667	7.247715054	10.39193548	60.87795699	4.641935484	6.74516129	44.84516129	9.835483871	14.22580645	77.56451613	5.193548387	7.480645161	32.71935484	1437.696176	1939.419087	4	-70.99959677	-17607.9	514.3733871	597.7813306	1058.064774	301.6790907	461.9815774	21	172.2	255129.2	6.48077957	2.486290323	71.03561828	4.377419355	0.383870968	57.80967742	8.603225806	4.783870968	83.94193548	4.225806452	4.4	26.13225806	805.2170749	1162.733435	47	-65.40460829	-28385.6	275.4645161	240.7466065	405.506
6	5573880.95	840	89.0887985	1.16667	4.411155914	11.2297043	65.90551075	2.596774194	7.593548387	49.38064516	6.690322581	14.76451613	82.87741935	4.093548387	7.170967742	33.49677419	692.8974834	1018.838461	0	-56.10240964	-13969.5	406.7981818	343.2427855	602.4982581	191.9609899	284.3649484	24	935.89	201365.1	3.738575269	4.287365591	79.00819892	1.919354839	2.732258065	67.1483871	5.374193548	6.25483871	90.29677419	3.45483871	3.522580645	23.1483871	682.7269037	1153.098603	21	-42.58237986	-18608.5	128.9557003	98.20306523	179.2337742
6	5574400.48	840	76.7565002	-0.333333	5.571236559	12.05268817	61.22043011	3.183870968	8.729032258	44.54516129	8.741935484	15.49354839	77.37096774	5.558064516	6.764516129	32.82580645	525.9938617	749.1482387	0	-59.50322581	-14756.8	390.0258065	302.7640282	526.9499032	254.4917222	368.5344613	21	649.88	193452.8	4.822043011	5.207930108	74.35094086	2.864516129	3.648387097	60.97741935	6.564516129	6.8	87.04516129	3.7	3.151612903	26.06774194	638.9469758	1102.849094	27	-45.4437788	-19722.6	115.8216129	81.74149677	148.8506452
6	5572304.07	840	60.6189003	-1.4	5.319354839	8.812365591	71.40564516	3.174193548	5.296774194	53.61612903	7.951612903	12.21290323	89.48064516	4.777419355	6.916129032	35.86451613	763.5024306	1161.447703	0	-56.54879032	-14024.1	412.475	446.6063931	818.0409355	156.0825276	251.0130645	24	3020.6	204587.6	4.534005376	1.87594086	82.68575269	2.609677419	0.003225806	70.13225806	6.503225806	3.774193548	92.93548387	3.893548387	3.770967742	22.80322581	893.9660671	1441.217426	77	-46.03824885	-19980.6	151.0451613	149.7855484	272.4296774
6	5572141.88	840	91.7677002	-0.566667	5.272715054	10.7672043	65.71666667	3.229032258	7.080645161	48.40967742	7.75483871	14.32903226	84.57096774	4.525806452	7.248387097	36.16129032	750.0422133	1087.444545	0	-60.55282258	-15017.1	390.8243952	340.4937722	607.4622581	220.6158708	330.7938258	23	1001.36	193848.9	4.716532258	3.702688172	77.8875	2.616129032	1.890322581	65.4483871	6.706451613	5.625806452	89.1516129	4.090322581	3.735483871	23.70322581	801.1431035	1274.38621	58	-49.42050691	-21448.5	89.23645161	74.0482	143.9782903
6	5575727.11	840	62.0918999	-1.14667	3.921370968	11.70201613	61.7577957	2.3	7.709677419	44.49354839	5.677419355	15.59032258	81.40322581	3.377419355	7.880645161	36.90967742	869.9932601	1264.221561	1	-60.37096774	-14972	478.3580645	367.3433246	634.0214839	188.9686516	286.6975419	23	2363.81	237265.6	2.826209677	4.229301075	73.60725806	1.409677419	1.522580645	60.32580645	4.277419355	6.825806452	86.23225806	2.867741935	5.303225806	25.90645161	818.7488493	1374.3198	105	-43.30368664	-18793.8	165.3	114.6271806	203.6117742
5	5555068.67	840	54.7691002	-0.493333	4.90766129	8.390591398	80.08965054	3.106451613	5.267741935	64.11612903	6.296774194	11.47419355	93.57741935	3.190322581	6.206451613	29.46129032	1270.698843	1793.870255	3	-54.50403226	-13517	450.9671371	604.3228669	1148.69429	97.03090786	177.7393	25	734.35	223679.7	4.8875	0.924865591	85.54018817	3.451612903	-0.974193548	74.81290323	6.25483871	2.541935484	93.70322581	2.803225806	3.516129032	18.89032258	679.6069343	1136.933623	95	-37.21912442	-16153.1	140.0780645	171.8681581	319.8137742
3	5494264.44	840	125.0589981	0.753333	6.136155914	8.409677419	80.16975806	3.696774194	5.303225806	65.4516129	8.203225806	11.28064516	94.53870968	4.506451613	5.977419355	29.08709677	1332.282387	1846.707723	20	-55.94556452	-13874.5	441.3760081	510.8439415	903.366871	98.15667238	176.3565419	25	1402.38	218922.5	6.465994624	1.511693548	85.66223118	4.787096774	0.335483871	75.3483871	8.119354839	2.829032258	95.00967742	3.332258065	2.493548387	19.66129032	624.4547647	1066.02509	48	-36.7359447	-15943.4	168.4980645	158.755071	280.6145161
2	5461858.76	840	107.0149994	0.346667	3.56344086	9.024596774	85.04489247	2.229032258	5.822580645	69.96451613	4.761290323	12.20967742	97.49354839	2.532258065	6.387096774	27.52903226	470.0200109	714.7872806	11	-41.73790323	-10351	372.5018145	304.6895121	546.5479355	65.90893931	125.8282258	26	920.07	184760.9	3.462096774	2.288978495	88.3719086	2.348387097	0.893548387	79.49677419	4.477419355	3.838709677	95.50645161	2.129032258	2.94516129	16.00967742	201.1364774	288.3606065	47	-31.42304147	-13637.6	120.0264516	79.17588387	144.7574194
2	5465353.82	840	60.4950981	-0.106667	3.450672043	10.15685484	79.03602151	1.85483871	7.190322581	63.9483871	5.083870968	13.19354839	92.61935484	3.229032258	6.003225806	28.67096774	368.2947935	522.9066484	0	-36.59879032	-9076.5	327.3278226	245.409373	447.1428387	86.75728669	146.9524645	26	1358.37	162354.6	3.232258065	3.068145161	84.48198925	2.077419355	1.687096774	70.17096774	4.332258065	4.296774194	93.27096774	2.25483871	2.609677419	23.1	185.3093424	356.9946968	64	-24.33870968	-10563	32.5216129	22.09879677	43.62080645
2	5466329.62	840	109.7860031	0.266667	2.444086022	11.96478495	73.77123656	1.435483871	8.338709677	59.11935484	3.416129032	15.43548387	88.58064516	1.980645161	7.096774194	29.46129032	546.246575	807.8685387	2	-54.1516129	-13429.6	425.990121	220.2809415	414.357	103.0577992	178.6955871	27	2064.15	211291.1	2.900134409	4.905376344	79.57956989	1.951612903	2.958064516	67.41935484	3.764516129	6.632258065	89.45483871	1.812903226	3.674193548	22.03548387	241.0824295	446.1188032	60	-47.75046083	-20723.7	169.0164516	71.75330968	132.5330645
2	5464953.21	840	76.7645035	0.18	3.625403226	8.143010753	85.94139785	2.212903226	4.858064516	70.86774194	4.780645161	11.40967742	98.70322581	2.567741935	6.551612903	27.83548387	544.4987323	835.0068935	17	-41.70927419	-10343.9	368.5804435	333.0096774	584.0730645	55.17913004	111.9013419	28	2844.29	182815.9	3.46438172	1.191263441	88.38494624	2.425806452	-0.148387097	78.32258065	4.464516129	2.725806452	95.69032258	2.038709677	2.874193548	17.36774194	233.2225136	359.3356774	94	-28.09861751	-12194.8	118.9141935	93.04302258	164.5236452
1	5441539.47	840	46.1888008	-0.6	2.745295699	12.27836022	74.24650538	1.509677419	7.758064516	55.00645161	3.738709677	16.50645161	93.1	2.229032258	8.748387097	38.09354839	928.2455065	1255.363652	5	-56.69677419	-14060.8	510.765121	309.8087399	562.4199032	138.0265796	243.6746645	20	122.25	253339.5	2.804435484	5.268145161	82.15967742	1.838709677	2.935483871	69.91935484	3.651612903	7.722580645	92.20645161	1.812903226	4.787096774	22.28709677	556.3436341	774.5443387	119	-64.22396313	-27873.2	194.7125806	95.79991613	174.1689355
1	5440908.86	840	45.485199	1.48667	3.010080645	11.72123656	76.2577957	1.870967742	7.796774194	58.06774194	3.974193548	15.66451613	93.18064516	2.103225806	7.867741935	35.11290323	972.4218875	1293.455006	3	-57.83951613	-14344.2	481.7122984	329.625627	596.3599677	126.2668095	225.6816484	20	159.92	238929.3	3.079704301	4.882258065	84.0655914	2.122580645	3.135483871	72.74516129	3.919354839	7.041935484	93.12903226	1.796774194	3.906451613	20.38387097	541.1159786	786.2975	111	-59.71221198	-25915.1	162.626129	89.01353871	159.4844516
1	5440053.85	840	88.9397964	-0.653333	3.232526882	11.80120968	75.9969086	1.993548387	7.948387097	58.70645161	4.280645161	15.62580645	92.23225806	2.287096774	7.677419355	33.52580645	980.7823867	1308.348861	2	-59.90967742	-14857.6	499.3082661	345.700252	615.0925161	131.1525212	230.2389387	22	238.94	247656.9	3.410752688	4.965725806	83.64354839	2.383870968	3.164516129	72.41935484	4.309677419	7.087096774	92.45483871	1.925806452	3.922580645	20.03548387	536.5619915	785.7994677	99	-61.81658986	-26828.4	173.97	94.46142258	166.730871
1	5441725.22	840	22.4736004	-0.1	3.392607527	11.94287634	74.0875	1.974193548	8.667741935	58.31612903	4.870967742	15.5	89.13225806	2.896774194	6.832258065	30.81612903	848.2581863	1208.864768	0	-59.83225806	-14838.4	489.6366935	334.8137339	617.124129	130.3384867	223.5035516	26	276.04	242859.8	3.792741935	5.302016129	80.65362903	2.564516129	3.85483871	70.72903226	4.919354839	7.125806452	89.71935484	2.35483871	3.270967742	18.99032258	387.2092357	598.8754387	18	-56.82073733	-24660.2	214.9296774	110.7755194	196.9489677
1	5444537.43	840	56.0872993	0.186667	4.390456989	10.57862903	78.10497312	3.04516129	7.496774194	62.42580645	5.893548387	14	92.79354839	2.848387097	6.503225806	30.36774194	948.9478343	1277.322919	0	-66.49435484	-16490.6	526.3479839	449.8662661	791.2517419	115.0965819	196.9534742	27	959.69	261068.6	4.673924731	3.921102151	85.03575269	3.748387097	2.583870968	75.6	5.593548387	5.516129032	93.19032258	1.84516129	2.932258065	17.59032258	462.1173747	737.2141065	68	-58.49700461	-25387.7	191.8922581	133.741129	233.0730968
1	5446230.51	840	92.2978973	0.8	3.838037634	10.23037634	80.25537634	2.467741935	6.809677419	63.21290323	4.964516129	13.70967742	95.07741935	2.496774194	6.9	31.86451613	987.2787887	1392.419655	4	-58.33548387	-14467.2	517.4649194	455.0224274	814.6788065	102.7206355	187.2637161	27	789.33	256662.6	4.164919355	3.684946237	86.82446237	3.077419355	2.232258065	77.6483871	5.138709677	5.274193548	94.67419355	2.061290323	3.041935484	17.02580645	479.1777786	742.0585387	97	-52.4859447	-22778.9	170.7312903	124.0934194	222.9062903
1	5441865.36	843	19.9789009	-0.0066667	4.559139785	11.36008065	75.8172043	2.758064516	8.2	60.92258065	6.651612903	14.71290323	89.88387097	3.893548387	6.512903226	28.96129032	649.2826125	944.3971161	0	-47.475	-11773.8	523.5834677	400.2662923	706.1963548	135.6129683	227.3280226	26	445.2	259697.4	5.181048387	4.856048387	81.86572581	3.570967742	3.483870968	72.07741935	6.722580645	6.577419355	91.01935484	3.151612903	3.093548387	18.94193548	253.624324	418.0298645	5	-39.87442396	-17305.5	315.8345161	180.1701742	303.1589032
12	5671870.97	844	33.114399	0.493333	5.921370968	12.86115591	57.23508065	4.116129032	9.483870968	40.20645161	7.548387097	16.3516129	73.48709677	3.432258065	6.867741935	33.28064516	1186.831726	1629.318342	0	-67.47309237	-16800.8	505.9284848	556.3355145	968.7971935	346.0624936	496.7404548	24	3768.22	250434.6	6.142069892	5.997446237	56.56303763	4.44516129	4.293548387	42.64516129	7.629032258	8.283870968	70.49032258	3.183870968	3.990322581	27.84516129	1068.789556	1379.859248	11	-76.02004608	-32992.7	286.4883871	225.7232194	368.0402903
26	6055795	850	52.7168007	-0.366667	5.11061828	11.72432796	86.64126344	3.077419355	8.790322581	69.52258065	6.916129032	14.4483871	98.97096774	3.838709677	5.658064516	29.4483871	395.0847307	566.4546161	0	-35.16225681	-9036.7	355.8901437	273.0849895	527.138129	86.13735469	177.8806935	29	2522.59	173318.5	6.902822581	4.109408602	95.42204301	4.6	2.777419355	85.72580645	8.987096774	5.306451613	99.8483871	4.387096774	2.529032258	14.12258065	279.4176493	595.9349871	21	-22.18963134	-9630.3	107.9383871	88.46113871	164.6570645
7	5579340.52	850	76.3087997	-0.873333	7.17311828	6.817473118	71.52916667	4.861290323	3.912903226	53.51935484	9.4	9.903225806	88.8	4.538709677	5.990322581	35.28064516	1549.424946	2134.891029	25	-60.31532258	-14958.2	470.0909274	738.8442238	1460.605742	136.5652248	229.053371	21	470.97	233165.1	6.498924731	-0.466263441	75.11922043	4.303225806	-1.751612903	59.53548387	8.674193548	0.948387097	87.8483871	4.370967742	2.7	28.31290323	632.994421	975.9052194	56	-41.29447005	-17921.8	158.3735484	192.5237677	346.633129
3	5494748.09	850	46.2617989	2.1133299	5.632392473	9.101478495	77.86854839	3.235483871	5.506451613	62.67741935	7.541935484	12.2483871	93.38709677	4.306451613	6.741935484	30.70967742	1387.30433	1908.05191	16	-61.02540323	-15134.3	527.9429435	579.4654093	1017.401581	123.8102726	216.2885774	24	1506.88	261859.7	5.701747312	1.853897849	84.83225806	4.196774194	0.087096774	74.0516129	7.264516129	3.522580645	94.85483871	3.067741935	3.435483871	20.80322581	862.8139479	1433.896816	81	-49.68317972	-21562.5	185.4783871	164.5230419	299.323
3	5495077.58	850	87.5684967	1.14667	5.360215054	8.096370968	81.8952957	3.106451613	4.593548387	66.68709677	7.083870968	11.21290323	96.21290323	3.977419355	6.619354839	29.52580645	1224.725224	1842.29459	29	-47.12379032	-11686.7	417.5655242	490.3135181	908.2931935	87.5671873	163.6865355	23	968.74	207112.5	5.444758065	1.026747312	86.7344086	4.058064516	-0.412903226	76.34193548	6.851612903	2.55483871	96.27741935	2.793548387	2.967741935	19.93548387	699.7725523	1181.602835	76	-36.10852535	-15671.1	155.4745161	150.6420516	273.6797742
2	5462503.04	850	38.1255989	0.38	3.929166667	8.854032258	84.74422043	2.629032258	6.016129032	70.04193548	5.093548387	11.92580645	97.36129032	2.464516129	5.909677419	27.31935484	477.1345806	714.2625161	7	-44.625	-11067	362.6451613	312.9070423	565.6953871	68.42889194	128.8292871	26	976.82	179872	3.765591398	1.95577957	87.85954301	2.564516129	0.064516129	79.01935484	4.858064516	3.519354839	95.18387097	2.293548387	3.45483871	16.16451613	196.2188353	303.0048613	47	-29.27741935	-12706.4	114.1345161	78.5057129	145.3704194
2	5463202.55	850	73.648201	-1.36667	3.623790323	9.323790323	82.82298387	2.322580645	6.15483871	67.66129032	4.758064516	12.57096774	96.63870968	2.435483871	6.416129032	28.97741935	579.4422234	823.9110806	13	-50.68467742	-12569.8	417.9020161	338.1848589	601.7045806	74.29624899	139.2817	24	1131.69	207279.4	3.755645161	2.508467742	86.87715054	2.809677419	1.270967742	77.48064516	4.674193548	3.941935484	94.38709677	1.864516129	2.670967742	16.90645161	228.0792274	371.0888161	96	-34.25552995	-14866.9	132.3187097	86.7388	155.7569355
2	5462715.12	850	78.8996964	-0.586667	3.050537634	10.67473118	78.40188172	1.806451613	6.925806452	62.73870968	4.2	14.13225806	94.29032258	2.393548387	7.206451613	31.5516129	561.7525024	805.6483323	3	-52.57822581	-13039.4	474.8383065	325.3326069	592.4006129	91.1537498	164.9603484	25	1093.74	235519.8	3.502822581	3.907123656	83.29623656	2.732258065	2.603225806	72.99032258	4.274193548	5.496774194	91.9483871	1.541935484	2.893548387	18.95806452	281.341115	444.7996419	97	-51.1718894	-22208.6	184.0822581	95.64077097	166.825871
2	5465630.82	850	67.0298004	0.0733333	3.067069892	11.5311828	73.13776882	1.648387097	8.606451613	59.64516129	4.622580645	14.40322581	87.64516129	2.974193548	5.796774194	28	255.8950911	389.3030387	0	-14.7641129	-3661.5	282.6695565	183.0843427	356.3347419	108.5755748	172.3842774	26	1193.61	140204.1	3.371505376	4.475134409	78.72782258	2.167741935	3.225806452	65.45483871	4.487096774	5.680645161	88.53870968	2.319354839	2.45483871	23.08387097	124.065262	242.3294871	46	-7.03816092	-3061.6	27.36116505	14.73064588	28.17477419
1	5445122.06	850	71.3179016	-0.24	4.678629032	8.073655914	87.1938172	3.203225806	5.287096774	72.90322581	5.990322581	11.17419355	98.63225806	2.787096774	5.887096774	25.72903226	804.3106976	1171.84701	10	-43.41008065	-10765.7	380.5225806	407.4253347	764.5972581	59.40274536	119.383129	29	1674.79	188739.2	5.13561828	1.606586022	90.93104839	3.941935484	0.429032258	82.93548387	6.2	2.948387097	96.81612903	2.258064516	2.519354839	13.88064516	300.1796991	460.0298387	41	-29.65322581	-12869.5	120.9503226	112.2137484	200.9116774
2	5467480.94	853	53.0097008	1.15333	3.277284946	10.89959677	78.5125	1.870967742	7.25483871	62.8516129	4.470967742	14.28709677	94.11935484	2.6	7.032258065	31.26774194	490.5777851	710.6149516	4	-45.85443548	-11371.9	403.0897177	252.2455605	442.6194516	111.5653341	198.3155839	25	3418.12	199932.5	3.249865591	3.644354839	84.33965054	2.029032258	1.212903226	71.60645161	4.387096774	5.641935484	92.65806452	2.358064516	4.429032258	21.0516129	265.6637039	485.2579161	106	-40.65990783	-17646.4	150.5187097	78.45395484	141.0302903
1	5442023.76	853	60.1585999	0.5	3.125	12.2233871	73.84233871	1.819354839	8.535483871	56.39677419	4.158064516	16.08387097	90.56451613	2.338709677	7.548387097	34.16774194	905.8353395	1214.177435	0	-60.76370968	-15069.4	510.0189516	328.4914395	605.8195484	132.4576546	227.2467935	23	159.6	252969.4	3.326344086	5.368145161	81.27096774	2.319354839	3.535483871	70.61612903	4.235483871	7.403225806	91.10322581	1.916129032	3.867741935	20.48709677	474.9795242	705.3135	70	-60.99285714	-26470.9	202.0712903	102.9274903	187.6584194
20	5908615	855	24.1124001	-1.00667	2.829301075	10.16975806	86.37123656	1.525806452	6.9	69.22580645	4.009677419	12.87419355	97.45483871	2.483870968	5.974193548	28.22903226	525.2295595	835.4395452	3	-42.9784	-10744.6	358.6558704	267.3502974	501.7527742	58.90203757	113.7252323	28	3946.86	177176	3.277016129	2.895564516	79.82244624	2.006451613	0.425806452	67.09032258	4.448387097	5.003225806	92.38387097	2.441935484	4.577419355	25.29354839	942.2018885	1448.062913	105	-49.45737327	-21464.5	194.1367742	141.9325065	233.7336452
26	6057585.18	860	42.2703018	0.473333	3.280241935	13.81209677	81.30241935	1.751612903	10.72258065	63.86129032	4.677419355	16.8483871	96.42903226	2.925806452	6.125806452	32.56774194	482.4139465	653.7757903	0	-49.91679688	-12778.7	389.1309426	219.5286319	435.4662258	106.0090022	205.4893774	28	1214.17	189895.9	4.363844086	6.205107527	90.6561828	2.538709677	4.729032258	79.28387097	6	7.561290323	97.3516129	3.461290323	2.832258065	18.06774194	458.3133979	746.1495677	8	-44.66820276	-19386	170.1096774	108.6172774	187.9532903
26	6058169.82	860	60.8689995	0.213333	4.743010753	13.26814516	83.23010753	2.587096774	10.15806452	65.75806452	6.516129032	16.23548387	97.28709677	3.929032258	6.077419355	31.52903226	395.3285664	563.3969677	1	-43.02200772	-11142.7	408.6179381	251.2159107	484.9795806	132.9535571	261.4729935	28	1462.19	198179.7	6.320564516	5.662231183	92.54892473	3.706451613	4.132258065	80.67419355	8.419354839	7.009677419	98.86129032	4.712903226	2.877419355	18.18709677	309.7393226	595.8100968	13	-29.44170507	-12777.7	156.2606452	106.6041516	190.7990968
26	6058390	860	38.1875	0.206667	4.702688172	13.25	83.35873656	2.616129032	10.19032258	66.03870968	6.403225806	16.24193548	97.3	3.787096774	6.051612903	31.26129032	392.8662476	560.1700935	0	-41.28807692	-10734.9	405.2090909	247.2136137	484.5761613	133.1576818	262.4706645	28	1504.02	196121.2	6.181451613	5.667876344	92.71397849	3.625806452	4.132258065	80.7	8.209677419	7.041935484	98.99354839	4.583870968	2.909677419	18.29354839	302.9138641	593.3418774	12	-27.82304147	-12075.2	155.2622581	105.7049742	193.1547097
26	6057760	860	28.0011005	1.57333	3.740188172	13.15107527	84.21384409	2.296774194	9.790322581	65.86129032	4.95483871	16.33548387	98.32580645	2.658064516	6.54516129	32.46451613	469.5094173	700.5944903	0	-42.08923077	-10943.2	418.5291322	247.8772808	508.7393226	100.3057775	203.4524516	28	1986.25	202568.1	4.748252688	5.590591398	93.65860215	3.229032258	4.132258065	82.49032258	6.080645161	6.912903226	99.50645161	2.851612903	2.780645161	17.01612903	312.140971	648.9904677	11	-25.7875576	-11191.8	138.4964516	94.73484839	177.2036774
26	6058945	860	61.5409012	-0.12	4.702419355	13.15994624	84.21760753	2.838709677	10.11290323	65.93225806	6.338709677	16.21290323	98.3483871	3.5	6.1	32.41612903	383.780062	602.1706968	0	-36.75868726	-9520.5	423.2210309	256.4245778	505.0941613	129.7629351	259.3242935	28	1558.45	205262.2	5.920833333	5.543817204	93.95981183	3.896774194	4.225806452	81.62580645	7.725806452	6.887096774	99.7516129	3.829032258	2.661290323	18.12580645	233.6792857	497.3133516	6	-20.26935484	-8796.9	135.2996774	89.48629677	165.2290645
26	6057833.19	860	47.2823982	1.13333	3.779569892	13.20913978	84.08857527	2.319354839	9.85483871	65.73870968	5.019354839	16.39354839	98.63548387	2.7	6.538709677	32.89677419	467.8327233	716.4742516	0	-42.41621622	-10985.8	421.7047423	248.632937	512.9674839	102.6167577	207.4513935	27	1857.89	204526.8	4.7875	5.63077957	93.61895161	3.280645161	4.216129032	82.48709677	6.1	6.967741935	99.52903226	2.819354839	2.751612903	17.04193548	303.9786876	632.3375323	9	-25.37580645	-11013.1	139.7964516	93.98470968	175.0861613
11	5643691.14	860	75.5035019	-0.446667	4.256182796	12.41612903	55.20564516	3.041935484	8.861290323	40.96774194	5.267741935	16.33225806	71.1483871	2.225806452	7.470967742	30.18064516	2560.721177	3264.680681	0	-74.60766129	-18502.7	510.9221774	422.8346653	731.6519677	253.5074948	366.1965355	23	265.22	253417.4	3.829435484	4.984543011	55.53172043	2.883870968	3.032258065	41.9	4.548387097	7.812903226	68.80645161	1.664516129	4.780645161	26.90645161	968.4577182	1280.648794	89	-78.51774194	-34076.7	257.2329032	125.5432419	212.8773226
11	5645514.21	860	51.4334984	-0.0733333	4.666263441	7.044086022	72.48266129	3.093548387	3.961290323	55.29677419	5.880645161	10.29032258	89.76774194	2.787096774	6.329032258	34.47096774	2763.678589	3918.393026	30	-58.24758065	-14445.4	427.8794355	593.5320524	1140.986419	97.98813528	170.456429	27	997.29	212228.2	4.05	-0.16733871	69.0266129	2.841935484	-2.277419355	52.31935484	5.177419355	1.783870968	84.22903226	2.335483871	4.061290323	31.90967742	1227.542621	1708.774497	222	-59.609447	-25870.5	212.586129	230.2398806	406.9600968
9	5640803.38	860	26.6604996	-1.4	4.990456989	13.62016129	56.12204301	2.603225806	10.46451613	42.09677419	7.609677419	16.71290323	69.82580645	5.006451613	6.248387097	27.72903226	1109.039502	1571.050174	0	-56.22128514	-13999.1	440.4248485	436.396136	759.2044194	325.741255	491.6037032	21	305.12	218010.3	5.482526882	6.017204301	53.05282258	3.067741935	4.425806452	40.86774194	7.887096774	8.119354839	65.58387097	4.819354839	3.693548387	24.71612903	991.6964664	1511.516223	15	-63.17586207	-27481.5	144.3381877	104.7449215	190.8189032
6	5572380.88	860	104.2610016	-1.25333	4.692473118	10.72513441	66.0436828	2.709677419	6.977419355	48.70322581	7.116129032	14.35483871	84.23548387	4.406451613	7.377419355	35.53225806	843.8663339	1234.427777	0	-62.53951613	-15509.8	455.5927419	402.5701976	716.0924839	196.5074663	303.3887419	22	1379.11	225974	3.990860215	3.6	79.55725806	2.222580645	1.209677419	66.81612903	5.793548387	5.838709677	92.42258065	3.570967742	4.629032258	25.60645161	869.6646954	1419.747658	71	-49.53778802	-21499.4	153.0067742	118.3233871	210.3591613
6	5572537.09	860	131.5090027	-0.473333	4.645833333	10.72755376	66.2	2.661290323	7.003225806	48.84516129	7.103225806	14.35483871	84.34193548	4.441935484	7.351612903	35.49677419	831.133373	1232.466168	0	-61.55766129	-15266.3	455.2745968	403.5666431	711.2661613	192.2191155	297.5082194	23	1426.46	225816.2	3.96344086	3.660349462	79.61922043	2.148387097	1.419354839	67.1516129	5.829032258	5.819354839	91.61935484	3.680645161	4.4	24.46774194	832.347874	1389.342916	75	-47.46820276	-20601.2	156.3232258	121.4757419	212.9527742
6	5572998.64	860	58.0595016	0.133333	5.567741935	9.216935484	69.90174731	3.44516129	5.838709677	51.9	8.222580645	12.61290323	87.64193548	4.777419355	6.774193548	35.74193548	716.881448	1071.554655	0	-55.66975806	-13806.1	432.9758065	458.756621	820.433	173.0756296	273.4594613	24	2605.81	214756	4.775672043	2.333870968	81.84825269	2.822580645	0.509677419	69.56129032	6.703225806	4.112903226	93.07096774	3.880645161	3.603225806	23.50967742	873.7288041	1495.466403	76	-47.02603687	-20409.3	145.6616129	138.3813839	249.9593226
6	5574273.44	860	114.9690018	0.26	3.931586022	9.349596774	70.58508065	2.4	5.777419355	51.29354839	5.603225806	12.90967742	89.85483871	3.203225806	7.132258065	38.56129032	1008.401399	1463.327006	5	-59.76895161	-14822.7	418.2774194	432.2601129	824.4032258	126.4066486	212.4788097	23	2223.6	207465.6	3.540725806	2.239112903	80.90026882	1.958064516	-0.016129032	69.23548387	5.038709677	4.322580645	91.63870968	3.080645161	4.338709677	22.40322581	994.5978631	1675.460787	108	-48.11912442	-20883.7	140.3825806	132.4423452	232.7787742
6	5577121.66	860	47.7823982	0.686667	4.42983871	9.731586022	66.08266129	2.709677419	6.361290323	47.13548387	6.24516129	13.20967742	85.57741935	3.535483871	6.848387097	38.44193548	1019.784862	1434.249252	2	-66.98192771	-16678.5	475.2909091	478.6498098	896.5456452	147.9916356	229.7492548	21	4626.8	235269	3.51922043	2.834139785	77.18790323	2.116129032	1.341935484	63.56774194	4.75483871	4.729032258	88.01935484	2.638709677	3.387096774	24.4516129	948.5946834	1580.238323	95	-50.48225806	-21909.3	170.443871	151.6737258	272.5200323
6	5576247.22	860	71.5596008	-1.26667	4.966397849	10.91854839	63.09260753	3.009677419	7.122580645	45.01290323	7.074193548	14.66129032	83	4.064516129	7.538709677	37.98709677	841.2245891	1186.748129	0	-64.00201613	-15872.5	491.2814516	424.5479395	740.2633871	207.4571982	311.794029	22	3760.76	243675.6	3.818413978	3.881854839	73.58400538	2.293548387	2.164516129	59.84516129	5.196774194	6.083870968	85.10322581	2.903225806	3.919354839	25.25806452	853.8953309	1410.665126	73	-48.78133641	-21171.1	200.6345161	152.3519806	268.7766774
2	5461704.31	860	87.0523987	-1.26	3.229973118	10.41236559	81.07163978	2.038709677	7.338709677	65.6483871	4.283870968	13.59032258	94.65483871	2.24516129	6.251612903	29.00645161	511.9290559	727.1157613	5	-51.02128514	-12704.3	399.9115152	272.0863191	496.3662581	86.42858587	153.0639258	24	556.24	197956.2	3.134139785	3.639247312	86.20604839	2.106451613	2.109677419	76.24516129	4.006451613	5.267741935	94.11935484	1.9	3.158064516	17.87419355	192.7162975	301.8307032	45	-35.30852535	-15323.9	123.9287097	65.35751613	120.7882581
2	5461988.35	860	76.2654037	0.373333	3.17311828	10.73924731	79.63185484	1.980645161	7.593548387	63.88387097	4.267741935	14	93.86451613	2.287096774	6.406451613	29.98064516	496.7804699	712.176629	3	-51.55140562	-12836.3	410.0478788	265.6491648	495.6435806	92.33644422	158.1970645	24	480.87	202973.7	3.097177419	3.936962366	85.10752688	2.103225806	2.377419355	74.71935484	3.95483871	5.538709677	93.34516129	1.851612903	3.161290323	18.62580645	185.9370366	306.4492065	33	-36.17142857	-15698.4	125.8590323	64.06460323	117.4620645
2	5463471.12	860	34.0312004	-1.2	3.305913978	10.70685484	78.6844086	2.016129032	7.629032258	63.79032258	4.603225806	13.86774194	92.96774194	2.587096774	6.238709677	29.17741935	496.189367	727.6603613	4	-53.7564	-13439.1	408.0024291	272.6922652	507.1161613	95.24786871	156.7765968	24	742.62	201553.2	3.231317204	3.925537634	83.83185484	2.203225806	2.538709677	73.28064516	4.109677419	5.419354839	92.02580645	1.906451613	2.880645161	18.74516129	182.5542463	322.521371	36	-38.40482759	-16706.1	134.8650485	70.45160287	129.1715806
2	5462955.2	860	64.7498016	0.233333	3.051478495	10.50107527	78.79946237	1.758064516	6.848387097	63.25806452	4.24516129	13.93225806	94.39677419	2.487096774	7.083870968	31.13870968	573.5504758	809.6308645	4	-51.59798387	-12796.3	465.8358871	324.0336069	578.5246452	87.66716532	160.7780613	24	1131.13	231054.6	3.45577957	3.723924731	83.80752688	2.641935484	2.45483871	73.3516129	4.261290323	5.264516129	92.35483871	1.619354839	2.809677419	19.00322581	269.0215242	430.8151323	98	-46.99815668	-20397.2	175.3625806	94.69075484	166.1016452
2	5465769.84	860	97.4733963	0.913333	2.372177419	12.14946237	72.49825269	1.206451613	8.658064516	57.82258065	3.574193548	15.55483871	87.70967742	2.367741935	6.896774194	29.88709677	495.6714597	750.2688935	0	-52.93427419	-13127.7	386.70625	199.9012843	383.6322258	102.4495083	171.3317387	26	1459.66	191806.3	2.751747312	4.990456989	78.48682796	1.812903226	3.44516129	65.90645161	3.693548387	6.490322581	88.41935484	1.880645161	3.04516129	22.51290323	228.7877164	406.0259935	62	-45.85322581	-19900.3	111.4129032	48.43136129	93.81964516
2	5467910.59	860	66.4002991	-0.393333	3.931854839	10.15107527	80.15080645	2.222580645	6.548387097	64.06129032	5.35483871	13.53870968	95.80967742	3.132258065	6.990322581	31.7483871	474.4007024	723.5793484	8	-44.99435484	-11158.6	400.509879	280.0920202	487.6657742	110.4331002	193.6410258	25	2246.67	198652.9	3.759005376	2.953763441	85.96975806	2.296774194	0.751612903	72.90645161	5.1	4.764516129	93.90322581	2.803225806	4.012903226	20.99677419	219.6409433	464.2799742	77	-32.06451613	-13916	125.4264516	76.6785	139.3172581
1	5440300.39	860	65.7164993	-0.213333	3.471236559	10.58225806	80.30685484	2.564516129	7.325806452	62.51290323	4.267741935	14.20322581	95.60322581	1.703225806	6.877419355	33.09032258	906.1845621	1292.332871	0	-53.51169355	-13270.9	458.547379	377.9227258	689.0449355	101.3774744	189.1599806	24	329.68	227439.5	3.484811828	3.911827957	88.19905914	2.674193548	2.34516129	77.97096774	4.232258065	5.696774194	96.47419355	1.558064516	3.351612903	18.50322581	437.5509772	680.1400323	97	-44.71497696	-19406.3	134.0770968	90.09859032	161.4856774
1	5442020.28	860	40.5373993	-0.646667	2.743951613	12.54086022	72.95430108	1.429032258	8.025806452	54.63548387	3.790322581	16.61612903	90.49354839	2.361290323	8.590322581	35.85806452	896.2105766	1223.534771	4	-57.56129032	-14275.2	524.6189516	313.0144738	567.9989355	137.665605	239.9467548	23	152.24	260211	2.895698925	5.590994624	80.47325269	1.874193548	3.332258065	69.28064516	3.803225806	7.864516129	90.50967742	1.929032258	4.532258065	21.22903226	526.0583396	741.169671	91	-65.23917051	-28313.8	202.296129	95.77348065	175.258871
1	5440630.95	860	49.7775993	0.153333	3.275672043	11.31102151	77.55658602	2.296774194	7.670967742	59.79354839	4.138709677	15.07096774	93.58709677	1.841935484	7.4	33.79354839	954.6752464	1277.65969	0	-58.06532258	-14400.2	476.4268145	353.1699073	636.8043226	118.2459514	212.3046065	23	202.37	236307.7	3.313037634	4.532795699	85.51451613	2.435483871	2.883870968	74.85806452	4.1	6.490322581	94.00322581	1.664516129	3.606451613	19.14516129	504.7584948	761.0416	102	-55.35563218	-24079.7	153.9614887	92.03625699	163.9244839
1	5439436.36	860	63.971199	0.146667	3.6625	11.45147849	77.03575269	2.551612903	8.04516129	60.49032258	4.696774194	15.05806452	92.47096774	2.14516129	7.012903226	31.98064516	949.4654835	1279.000052	0	-61.58306452	-15272.6	506.0155242	379.4544073	666.935129	126.1784855	218.1188935	24	393.72	250983.7	3.803629032	4.657123656	84.91948925	2.822580645	2.848387097	74.26129032	4.696774194	6.612903226	93.70967742	1.874193548	3.764516129	19.4483871	523.3208004	784.2725516	96	-61.7137931	-26845.5	183.8061489	108.0574047	187.9776774
1	5445602.64	860	82.0003967	1.6799999	3.837365591	8.802150538	85.84932796	2.593548387	5.812903226	70.4483871	4.912903226	11.97419355	98.40322581	2.319354839	6.161290323	27.95483871	843.502231	1235.468106	5	-44.99919355	-11159.8	393.5362903	388.667994	726.3387419	63.3794494	124.6565452	29	1597.87	195194	4.22311828	2.375	90.55981183	3.177419355	1.125806452	82.30967742	5.132258065	3.787096774	96.76774194	1.95483871	2.661290323	14.45806452	328.5866705	486.3427903	59	-31.78225806	-13793.5	123.7158065	104.5341581	188.6701613
1	5445330.73	860	82.6840973	0.0666667	4.083602151	8.530645161	86.36223118	2.777419355	5.64516129	71.33870968	5.219354839	11.68387097	98.44516129	2.441935484	6.038709677	27.10645161	834.4403323	1231.011429	6	-44.95725806	-11149.4	387.746371	395.3090363	742.810871	62.35841109	123.8416935	29	1642.47	192322.2	4.477016129	2.080913978	90.79583333	3.4	0.838709677	82.68709677	5.422580645	3.461290323	96.92580645	2.022580645	2.622580645	14.23870968	315.7955122	478.5366	42	-30.87442396	-13399.5	121.3641935	106.6280774	193.3666452
1	5445036.45	860	76.5743027	0.473333	4.88077957	7.962365591	87.32553763	3.383870968	5.116129032	73.09032258	6.290322581	11.04193548	98.8	2.906451613	5.925806452	25.70967742	815.3133121	1187.977081	13	-43.4766129	-10782.2	382.3927419	414.6714234	776.7800323	58.90095464	118.9640226	28	1655.46	189666.8	5.319758065	1.4875	91.0061828	4.109677419	0.309677419	83.07741935	6.409677419	2.832258065	96.96129032	2.3	2.522580645	13.88387097	302.1407912	461.0810871	56	-29.2735023	-12704.7	122.2516129	115.0900419	207.6369032
3	5492442.54	867	46.0169983	0.553333	3.776612903	11.86841398	66.98938172	1.812903226	8.2	53.3	5.674193548	15.37419355	82.22903226	3.861290323	7.174193548	28.92903226	1273.153031	1689.272765	1	-63.07903226	-15643.6	501.2764113	389.068119	693.6289032	178.6413821	291.0635129	25	781.21	248633.1	3.928763441	4.670564516	73.52903226	2.648387097	3.093548387	62.59677419	5.232258065	6.693548387	82.93870968	2.583870968	3.6	20.34193548	778.2577947	1181.513606	44	-59.47857143	-25813.7	228.1745161	128.1541548	232.9061935
12	5671453.81	868	59.1134987	1.54667	4.409677419	12.6436828	58.46034946	2.683870968	8.932258065	42.1516129	5.74516129	16.28387097	74.70645161	3.061290323	7.351612903	32.55483871	1290.394922	1770.680377	0	-59.16975806	-14674.1	501.75	553.605006	969.1387419	271.6635339	415.4902774	22	3679.57	248868	3.836962366	5.179166667	60.33319892	2.516129032	3.190322581	46.25806452	5.15483871	7.796774194	75.39032258	2.638709677	4.606451613	29.13225806	1231.280172	1625.234658	42	-66.71935484	-28956.2	220.8948387	184.8015742	322.0160968
8	5600508.66	870	125.7639999	-1.3266701	7.292204301	8.290053763	59.44341398	4.983870968	5.5	40.18709677	9.512903226	11.26129032	78.43225806	4.529032258	5.761290323	38.24516129	2204.760419	2886.147777	4	-71.84112903	-17816.6	543.2479839	755.2787198	1353.39171	238.9608871	365.3341129	23	3629.17	269451	8.091129032	0.750537634	64.82889785	5.996774194	-0.606451613	46.22580645	10.10967742	2.251612903	80.4516129	4.112903226	2.858064516	34.22580645	1170.496098	1935.922106	43	-50.58870968	-21955.5	181.8054839	226.106529	412.4152903
6	5573529.81	870	71.4048996	-0.94	4.611827957	10.23198925	68.77150538	2.635483871	6.664516129	51.47096774	7.064516129	13.70967742	85.96451613	4.429032258	7.04516129	34.49354839	704.92057	1043.757745	0	-55.62	-13905	399.0323887	377.1308778	664.3572903	170.4336589	260.6647161	24	1346.18	197122	4.111827957	3.355645161	80.97647849	2.316129032	1.838709677	69.01935484	5.858064516	5.196774194	92.16774194	3.541935484	3.358064516	23.1483871	737.3625655	1218.038616	51	-43.04050343	-18808.7	127.5996743	109.6119265	201.5953226
3	5494538.13	870	100.5690002	1.02667	6.524865591	7.279166667	83.21129032	3.996774194	4.419354839	69.06451613	8.741935484	10.01290323	96.79677419	4.74516129	5.593548387	27.73225806	1113.949915	1700.891687	28	-43.54153226	-10798.3	405.5245968	516.1791734	942.4652903	72.08819194	135.4899806	26	1544.07	201140.2	6.900806452	0.398387097	86.70483871	5.116129032	-0.741935484	76.81290323	8.661290323	1.65483871	95.71290323	3.54516129	2.396774194	18.9	510.5678509	882.3363581	29	-28.08709677	-12189.8	177.2122581	184.2914032	319.1402258
2	5463495.34	870	10.4357996	1.0666699	2.988037634	11.5702957	76.24865591	1.822580645	8.232258065	61.1	4.077419355	14.9516129	91.53870968	2.25483871	6.719354839	30.43870968	535.9317422	732.9313226	0	-59.02690763	-14697.7	456.5052525	268.0633491	483.8302903	104.9878258	169.6888935	24	578.94	225970.1	2.995430108	4.660080645	81.55080645	2.032258065	2.883870968	70.58387097	3.825806452	6.390322581	90.35483871	1.793548387	3.506451613	19.77096774	232.9163534	402.0979677	45	-49.48	-21523.8	165.8809061	71.69380645	131.2222258
2	5465006.38	870	88.0711975	0.666667	3.866129032	9.233736559	82.18870968	2.506451613	6.251612903	68.72580645	5.077419355	12.24193548	94.77419355	2.570967742	5.990322581	26.0483871	519.3197774	753.4674097	14	-49.09354839	-12175.2	386.4048387	318.0044778	581.051129	73.72027964	131.4684355	24	1172.48	191656.8	3.590322581	2.396639785	85.67836022	2.451612903	0.887096774	75.79354839	4.596774194	3.719354839	92.82258065	2.14516129	2.832258065	17.02903226	204.6412758	344.1046065	58	-32.72442396	-14202.4	136.8177419	95.39996452	171.6161935
9	5637006.91	873	44.3582993	-0.9	5.589650538	7.651478495	70.75026882	3.074193548	4.974193548	52.11612903	8.138709677	10.2483871	85.89677419	5.064516129	5.274193548	33.78064516	1628.940543	2211.590352	7	-59.86451613	-14846.4	440.0971774	718.9589435	1363.505484	120.9287544	200.2644065	25	1504.34	218288.2	5.428225806	0.009677419	65.53561828	3.416129032	-1.364516129	49.64516129	7.5	1.487096774	79.97096774	4.083870968	2.851612903	30.32580645	1431.615398	2211.007648	74	-55.89493088	-24258.4	191.1406452	268.4530806	480.8138387
12	5670560.29	878	89.1697998	-2.5866699	5.864650538	5.702956989	75.09448925	3.987096774	2.667741935	55.45483871	7.558064516	8.851612903	92.63548387	3.570967742	6.183870968	37.18064516	1125.092014	1732.698455	3	-43.55282258	-10801.1	385.5131048	688.0325504	1308.518968	88.9019006	157.2931065	28	2769.61	191214.5	5.659005376	-1.434408602	70.53682796	3.85483871	-3.096774194	52.61290323	7.396774194	0.280645161	85.38064516	3.541935484	3.377419355	32.76774194	1324.336691	2055.053848	64	-51.08064516	-22169	173.0364516	270.6192387	478.2992258
7	5576056.18	878	10.1872997	-0.68	6.220430108	9.44422043	64.2077957	3.832258065	5.64516129	47.62258065	8.296774194	13.22903226	82.15483871	4.464516129	7.583870968	34.53225806	1614.901008	2129.893794	16	-67.82298387	-16820.1	485.353629	607.5040867	1094.699935	228.4964579	372.2865613	21	183.51	240735.4	5.562768817	1.629973118	73.88723118	3.625806452	-0.370967742	60.17419355	7.480645161	3.829032258	87.39354839	3.85483871	4.2	27.21935484	882.673918	1319.976455	104	-60.66105991	-26326.9	201.2306452	194.7089613	340.7493871
26	6058720	880	41.5481987	-0.526667	4.824865591	13.20873656	83.58252688	2.706451613	10.29032258	65.99032258	6.561290323	16.18387097	97.26774194	3.85483871	5.893548387	31.27741935	378.7219695	565.3303613	0	-40.13807692	-10435.9	397.6512397	244.7427535	489.2950968	134.9672503	266.7752097	28	1507.18	192463.2	6.409139785	5.633198925	93.02594086	3.767741935	4.061290323	80.95806452	8.532258065	6.974193548	99.09354839	4.764516129	2.912903226	18.13548387	287.8693035	576.3720903	10	-26.940553	-11692.2	149.0429032	102.5887355	191.1505161
26	6056515	880	53.5096016	-0.786667	4.224596774	12.0641129	86.19327957	2.558064516	9.035483871	69.2	5.670967742	14.93548387	98.57096774	3.112903226	5.9	29.37096774	457.3522273	648.7630935	2	-40.81317829	-10529.8	379.0843621	275.7775786	535.255129	79.96554005	166.7711871	27	2538.99	184235	5.865725806	4.472177419	95.12836022	3.893548387	2.764516129	85.27419355	7.641935484	5.7	99.88387097	3.748387097	2.935483871	14.60967742	302.1125671	643.6313613	21	-23.63064516	-10255.7	119.9593548	94.10688387	176.2332581
26	6057292.59	880	16.9853001	0.866667	4.022983871	12.88387097	84.48145161	2.422580645	9.919354839	66.78387097	5.409677419	15.87096774	98.09677419	2.987096774	5.951612903	31.31290323	456.6595841	664.9166	0	-42.31921569	-10791.4	391.0100204	248.5933832	514.4360968	93.19256166	190.2052355	29	2371.39	191203.9	5.501478495	5.293682796	93.9186828	3.741935484	3.835483871	82.93225806	7.077419355	6.551612903	99.51935484	3.335483871	2.716129032	16.58709677	307.2254108	634.9888226	15	-26.16036866	-11353.6	133.2554839	96.87905806	182.0276129
13	5693703.15	880	77.2726974	-0.386667	4.847311828	6.404435484	78.40282258	3.080645161	4.051612903	59.14193548	6.548387097	8.780645161	94.31612903	3.467741935	4.729032258	35.17419355	735.7894735	1180.010645	12	-40.5313253	-10092.3	356.2282828	388.4682016	740.8552258	65.40613238	117.0489323	29	3309.96	176333	4.604032258	-1.141263441	63.34287634	2.961290323	-3.435483871	44.69677419	6.125806452	0.516129032	81.31612903	3.164516129	3.951612903	36.61935484	686.0014631	1282.435	117	-41.21082949	-17885.5	163.5077419	147.7490968	258.6636452
13	5694082.32	880	35.1069984	-1.08	4.315725806	6.373252688	78.99502688	2.803225806	4.022580645	59.43870968	5.761290323	8.638709677	94.46451613	2.958064516	4.616129032	35.02580645	865.551168	1336.451168	13	-46.61526104	-11607.2	349.2624242	384.1294215	730.0484194	55.67913843	100.3648355	28	3837.44	172884.9	4.163709677	-0.826075269	62.85107527	2.761290323	-2.822580645	44.47741935	5.422580645	0.580645161	80.64516129	2.661290323	3.403225806	36.16774194	692.9810486	1252.467706	130	-43.30322581	-18793.6	168.8467742	152.6550774	271.5284194
12	5675839	880	44.2242012	-0.453333	6.522715054	12.6313172	58.57217742	4.916129032	9.729032258	41.30645161	8.116129032	15.82903226	73.8516129	3.2	6.1	32.54516129	1016.460133	1336.45601	0	-67.47791165	-16802	482.4032323	546.4478845	967.5667097	352.0485204	487.7452871	22	1675.89	238789.6	5.853091398	5.76438172	59.06841398	4.106451613	4.167741935	44.91612903	7.503225806	7.735483871	73.87741935	3.396774194	3.567741935	28.96129032	989.4235336	1333.045142	15	-70.16059908	-30449.7	230.1390323	191.9278097	326.2909032
11	5643951.67	880	55.6158981	-0.74	6.757526882	9.129973118	66.07526882	4.44516129	5.4	50.20645161	8.912903226	12.84193548	84.9483871	4.467741935	7.441935484	34.74193548	2569.357513	3229.418345	14	-67.03306452	-16624.2	506.5959677	589.689877	1047.816194	224.4070782	351.3325871	21	218.3	251271.6	6.455913978	1.605645161	65.6108871	4.609677419	-0.238709677	51.47419355	8.425806452	4.193548387	79.48387097	3.816129032	4.432258065	28.00967742	1075.658493	1467.696387	66	-74.04032258	-32133.5	241.9587097	206.6044452	350.9632581
11	5647677.56	880	49.4182014	-0.8	6.17016129	9.490994624	61.72594086	3.819354839	6.725806452	43.83225806	8.580645161	12.35806452	78.7483871	4.761290323	5.632258065	34.91612903	1096.247794	1650.83579	0	-6.852589641	-1720	277.8066937	333.5191888	637.494871	218.1464751	335.1048065	26	142.07	136958.7	6.235752688	2.22311828	61.15887097	4.190322581	1.093548387	45.23870968	8.45483871	3.309677419	75.1516129	4.264516129	2.216129032	29.91290323	428.1861618	714.3151	11	-18.01780822	-7891.8	34.04542484	32.33042294	57.57558065
11	5647719.58	880	43.9263992	-0.466667	8.412231183	6.084408602	73.2391129	5.738709677	3.461290323	52.43548387	10.48387097	9.019354839	90.79032258	4.74516129	5.558064516	38.35483871	2061.744941	3194.799068	4	-47.58185484	-11800.3	409.0356855	621.4417621	1186.742968	130.8470494	226.0569419	26	1404.72	202881.7	7.266935484	-0.970430108	66.11706989	5.070967742	-2.716129032	48.76129032	9.5	0.806451613	81.14193548	4.429032258	3.522580645	32.38064516	994.8407945	1504.15901	61	-53.60852535	-23266.1	247.5535484	290.5120903	480.2563871
8	5600296.73	880	97.0888977	0.813333	5.858467742	7.514650538	62.33091398	3.574193548	4.738709677	41.72903226	8.738709677	10.67741935	81.8483871	5.164516129	5.938709677	40.11935484	1656.744355	2325.90621	0	-50.12	-12530	394.7370445	561.0801405	1123.152581	163.3888942	259.0791226	25	2078.02	195000.1	5.96922043	0.043010753	66.11908602	4.464516129	-1.429032258	47.5516129	7.319354839	1.722580645	81.27741935	2.85483871	3.151612903	33.72580645	778.5750246	1418.326619	19	-27.49342404	-12124.6	156.5808581	203.6586176	388.4559032
6	5575036.1	880	32.0278015	-0.373333	3.154435484	14.86182796	56.50577957	1.84516129	11.33225806	42.52258065	4.75483871	18.60322581	70.72580645	2.909677419	7.270967742	28.20322581	590.7851194	906.5149935	0	-52.32983871	-12977.8	381.4143145	175.1588992	342.8364516	216.2569825	304.6566548	22	215.66	189181.5	2.718951613	7.61922043	68.38723118	1.622580645	5.877419355	57.50645161	3.516129032	9.616129032	79.6	1.893548387	3.738709677	22.09354839	503.0239848	924.0316613	12	-42.21152074	-18319.8	107.6874194	44.40018065	82.82032258
6	5573429.58	880	58.5582008	0.34	5.023655914	12.33602151	60.9563172	3.04516129	8.735483871	44.57419355	7.522580645	15.96451613	78.53870968	4.477419355	7.229032258	33.96451613	600.138971	860.6764097	0	-55.16290323	-13680.4	441.5594758	320.6554556	547.01	253.0742933	363.8689065	22	1014.14	219013.5	4.079301075	5.347446237	73.86491935	2.222580645	3.690322581	62.11935484	5.690322581	7.341935484	85.59677419	3.467741935	3.651612903	23.47741935	650.4858664	1087.794806	16	-44.02142857	-19105.3	144.1803226	92.45117419	166.9651613
6	5574248.95	880	82.152298	1.25333	5.332258065	12.08723118	61.22822581	2.396774194	8.522580645	44.56129032	9.148387097	15.67096774	78.87419355	6.751612903	7.148387097	34.31290323	464.5751266	734.7709419	0	-48.27056452	-11971.1	434.6387097	339.0499718	661.0322903	242.9907827	371.9830548	24	710.17	215580.8	4.758736559	5.165591398	72.66908602	2.306451613	3.183870968	60.58064516	7.367741935	6.977419355	85.12258065	5.061290323	3.793548387	24.54193548	516.3348804	920.9506452	34	-34.35990783	-14912.2	150.3354839	103.3963065	193.3944839
4	5533156.53	880	102.3639984	-0.54	5.947983871	10.23870968	70.15564516	3.548387097	6.880645161	52.13225806	8.05483871	13.73225806	86.57741935	4.506451613	6.851612903	34.44516129	818.8964636	1152.338235	0	-58.68032129	-14611.4	508.2042424	378.5752554	682.4086452	189.3864488	299.2370129	25	568.23	251561.1	6.134005376	2.743682796	77.24583333	4.167741935	1.322580645	64.42903226	7.687096774	4.632258065	88.43548387	3.519354839	3.309677419	24.00645161	549.2941631	783.5995903	29	-62.69769585	-27210.8	213.953871	131.0450484	240.766
3	5494692.54	880	78.7251968	-0.406667	6.679973118	7.863172043	81.91397849	4.151612903	4.54516129	67.4483871	8.787096774	10.81612903	96.19677419	4.635483871	6.270967742	28.7483871	1143.815124	1712.055213	18	-48.19156627	-11999.7	425.0424242	516.7684645	939.3223548	92.82701465	172.906471	25	1897.8	210396	6.975403226	0.748387097	86.50201613	5.296774194	-1.061290323	76.12903226	8.593548387	2.241935484	95.95806452	3.296774194	3.303225806	19.82903226	676.9981226	1201.057906	72	-35.61724138	-15493.5	152.9598706	152.241876	279.2009677
3	5494750.94	880	74.0342026	1.10667	6.112768817	8.97594086	78.05604839	3.670967742	5.338709677	63.37741935	8.064516129	12.11290323	93.32258065	4.393548387	6.774193548	29.94516129	1335.054077	1873.019897	10	-61.04112903	-15138.2	518.7074597	576.3748448	1013.915871	127.7585952	221.6578806	25	1711.52	257278.9	6.243817204	1.747715054	84.71908602	4.690322581	-0.232258065	74.13548387	7.803225806	3.4	94.92580645	3.112903226	3.632258065	20.79032258	851.5333005	1462.202097	63	-49.63248848	-21540.5	181.1377419	162.6690484	299.1243226
2	5463128.46	880	48.0937004	1.74667	3.232930108	10.59435484	79.24502688	2.038709677	7.574193548	64.25483871	4.458064516	13.69354839	93.22258065	2.419354839	6.119354839	28.96774194	475.5311462	710.8904548	4	-50.7568	-12689.2	379.1846154	260.0714586	490.5409355	92.05971651	152.9715097	24	684.54	187317.2	3.191801075	3.804301075	84.4391129	2.2	2.367741935	74.22903226	4.04516129	5.3	92.42903226	1.84516129	2.932258065	18.2	174.5620271	301.0554581	30	-35.34827586	-15376.5	114.4122977	60.00371398	112.0760323
2	5465084.08	880	79.0889969	-0.433333	3.737768817	9.065725806	82.26061828	2.432258065	5.980645161	68.54193548	4.809677419	12.16129032	94.89677419	2.377419355	6.180645161	26.35483871	556.4868242	790.424729	9	-49.34919355	-12238.6	388.3810484	330.7294274	604.7651935	69.83307077	129.9934806	25	1223.39	192637	3.577284946	2.164247312	85.88521505	2.5	0.687096774	75.75806452	4.574193548	3.558064516	93.74193548	2.074193548	2.870967742	17.98387097	240.0595348	418.5936097	88	-33.4437788	-14514.6	134.8719355	95.90096452	173.2293548
2	5461466.53	880	81.200798	0.58	3.141532258	10.75228495	78.67459677	2.038709677	7.287096774	62.67741935	4.080645161	14.21290323	93.96451613	2.041935484	6.925806452	31.28709677	579.9174944	816.3874742	6	-55.64798387	-13800.7	467.6542339	321.9159133	576.9922581	93.84304718	169.7322387	26	805.3	231956.5	3.304032258	3.749596774	84.84704301	2.548387097	1.838709677	74.1	4.04516129	5.532258065	93.17096774	1.496774194	3.693548387	19.07096774	299.808926	513.3585806	113	-49.30391705	-21397.9	167.6187097	88.32428065	155.7002258
2	5466126.01	880	86.4252014	-0.326667	2.228225806	12.07930108	72.875	0.909677419	7.883870968	57.57741935	3.535483871	15.57741935	90.99354839	2.625806452	7.693548387	33.41612903	429.4121262	674.9738613	1	-38.9	-9647.2	439.3368952	230.310875	431.4071613	115.3729347	211.1457581	26	1531.17	217911.1	2.626612903	4.749193548	79.10927419	1.512903226	2.532258065	66.50645161	3.732258065	6.796774194	89.55483871	2.219354839	4.264516129	23.0483871	251.8148376	451.4499871	84	-43.05253456	-18684.8	157.7864516	63.9083871	119.8915161
2	5461718.93	880	72.7496033	-0.226667	2.599865591	11.86760753	74.79489247	1.529032258	7.770967742	58.16129032	3.525806452	15.63225806	90.88064516	1.996774194	7.861290323	32.71935484	558.4644855	793.1183613	2	-55.04314516	-13650.7	505.2604839	284.4431109	506.2423548	107.01102	188.0267774	25	673.93	250609.2	3.015456989	4.897983871	79.93655914	2.303225806	3.45483871	68.91935484	3.719354839	6.761290323	88.40322581	1.416129032	3.306451613	19.48387097	319.3349636	461.6905774	90	-64.18087558	-27854.5	202.7009677	81.83324516	147.2498065
2	5462188.32	880	79.7098007	0.926667	2.615322581	11.75040323	74.38991935	1.548387097	8.264516129	57.95483871	3.541935484	15.37096774	89.75483871	1.993548387	7.106451613	31.8	561.2277435	786.8802387	1	-58.3266129	-14465	500.7475806	283.4793548	516.7566452	100.5914905	175.2828484	25	823.53	248370.8	3.039112903	4.674731183	79.42110215	2.280645161	2.993548387	66.62903226	3.774193548	6.503225806	89.38064516	1.493548387	3.509677419	22.7516129	283.1752919	448.545329	76	-58.48640553	-25383.1	196.7906452	84.85436452	151.9874839
1	5441908.95	880	64.4972992	-0.186667	3.80094086	12.00698925	73.69892473	2.241935484	8.667741935	57.99677419	5.296774194	15.63548387	88.59032258	3.05483871	6.967741935	30.59354839	810.7571202	1140.819813	0	-59.79193548	-14828.4	509.4802419	344.3768246	623.3870968	138.2711071	228.6508194	24	209.38	252702.2	4.23844086	5.332795699	80.66344086	2.961290323	3.890322581	70.37741935	5.374193548	7.232258065	89.83870968	2.412903226	3.341935484	19.46129032	372.5149834	588.0399258	25	-55.92165899	-24270	255.7035484	132.1573935	230.945
1	5445056.3	880	64.1689987	-0.566667	3.714112903	9.092204301	84.85067204	2.477419355	6.038709677	69.4516129	4.787096774	12.31935484	97.86129032	2.309677419	6.280645161	28.40967742	886.5044258	1307.96281	9	-47.33064516	-11738	397.9308468	381.1193448	714.9432258	66.58181956	129.1565903	29	1353.65	197373.7	4.090456989	2.663172043	90.14018817	3.103225806	1.403225806	81.64516129	4.987096774	4.112903226	96.67741935	1.883870968	2.709677419	15.03225806	346.5415122	489.5742258	89	-33.42165899	-14505	126.4612903	102.8293742	182.853
1	5444149.38	880	89.5072021	0.466667	3.505376344	9.498655914	83.50107527	2.212903226	6.206451613	68.21290323	4.529032258	12.7516129	97.28709677	2.316129032	6.54516129	29.07419355	894.4645577	1345.170526	13	-47.43387097	-11763.6	418.0514113	384.0101815	729.8267097	72.57711552	139.5326484	29	1132.93	207353.5	3.909811828	3.045833333	89.23534946	2.912903226	1.712903226	80.44193548	4.825806452	4.532258065	96.47741935	1.912903226	2.819354839	16.03548387	357.7806002	535.4843194	63	-35.25645161	-15301.3	129.0464516	100.1957871	179.368129
1	5444813.65	880	109.6190033	-0.24	5.354166667	8.236962366	86.19086022	3.741935484	5.409677419	71.77419355	7.070967742	11.35483871	98.36451613	3.329032258	5.94516129	26.59032258	821.1729839	1183.062613	13	-47.20967742	-11708	427.2314516	456.6563004	832.7002581	67.09334032	130.5756806	28	1530.96	211906.8	5.740860215	1.724327957	90.5125	4.596774194	0.538709677	82.26774194	6.874193548	3.077419355	96.80967742	2.277419355	2.538709677	14.54193548	305.4520044	486.7623355	55	-30.83548387	-13382.6	153.6096774	142.1956032	250.8686129
1	5444756.11	880	74.7412033	1.8	4.769758065	9.262365591	83.1594086	3.35483871	6.306451613	67.48709677	6.306451613	12.50322581	97.02258065	2.951612903	6.196774194	29.53548387	931.4097153	1324.816868	2	-56.82620968	-14092.9	484.8247984	474.4617258	853.1349355	85.65226895	160.2944323	28	1187.97	240473.1	5.061155914	2.713575269	89.32701613	4.064516129	1.487096774	80.28387097	6.048387097	4.125806452	96.48387097	1.983870968	2.638709677	16.2	387.3762703	670.1312452	69	-42.65990783	-18514.4	163.8577419	136.6879774	242.0970645
26	6057614.82	887	33.5457001	1.27333	3.377822581	13.88413978	81.1188172	1.84516129	10.67096774	63.79032258	4.764516129	16.96129032	96.47741935	2.919354839	6.290322581	32.68709677	499.4224824	684.2216065	0	-49.90898438	-12776.7	392.677459	216.9711224	434.6053871	113.8831552	222.9603774	28	1191.7	191626.6	4.279032258	6.313037634	90.26196237	2.519354839	4.829032258	79.02580645	5.906451613	7.677419355	96.99032258	3.387096774	2.848387097	17.96451613	475.0136747	756.1078548	8	-45.15391705	-19596.8	175.2122581	109.0402806	187.2370323
1	5446343.1	887	40.3907013	0.746667	3.699596774	8.561021505	86.69798387	2.367741935	5.422580645	71.62580645	4.880645161	11.72258065	98.82258065	2.512903226	6.3	27.19677419	723.935254	1137.818194	12	-37.52177419	-9305.4	357.066129	354.9926532	644.5059032	58.36535444	115.742929	29	1160.03	177104.8	4.072043011	2.150672043	91.09758065	2.883870968	0.870967742	83.43548387	5.096774194	3.583870968	97.0483871	2.212903226	2.712903226	13.61290323	314.144612	471.0676677	43	-30.33571429	-13165.7	113.0945161	96.17113871	172.1564194
26	6057280	890	10.6212997	1.14	3.302553763	13.875	80.77231183	1.783870968	11.08064516	63.94193548	4.651612903	16.90645161	94.50322581	2.867741935	5.825806452	30.56129032	491.957071	673.4044258	0	-49.80390625	-12749.8	392.9479508	218.3317394	442.705129	110.3055957	214.2960161	28	1267.17	191758.6	4.325	6.24811828	90.1469086	2.541935484	4.680645161	78.69354839	5.938709677	7.619354839	96.92580645	3.396774194	2.938709677	18.23225806	468.5828758	760.8155839	7	-45.02327189	-19540.1	175.0393548	110.1580806	190.961871
20	5902405	890	58.2089005	-0.933333	3.771505376	9.94422043	82.45255376	2.619354839	6.838709677	64.37419355	5.096774194	12.98709677	98.11935484	2.477419355	6.148387097	33.74516129	573.9039194	785.8615484	1	-47.08373016	-11865.1	428.0563008	323.8787465	596.1970645	86.54021523	159.5877355	24	3386.23	210603.7	3.40672043	1.98266129	81.18212366	2.070967742	-0.84516129	68.04193548	4.561290323	4.44516129	92.98709677	2.490322581	5.290322581	24.94516129	1039.236229	1698.059032	184	-46.440553	-20155.2	210.7516129	167.956071	284.6704194
12	5672104.36	890	38.3618011	-0.813333	7.320698925	11.30483871	60.57540323	5.190322581	8.15483871	42.31935484	9.261290323	14.67741935	77.23870968	4.070967742	6.522580645	34.91935484	868.8196044	1224.300826	0	-49.84435484	-12361.4	555.0717742	704.8406976	1247.04	337.1649399	490.2651065	25	2118.77	275315.6	7.478225806	4.613037634	59.61680108	5.670967742	2.990322581	44.21290323	9.138709677	6.870967742	74.8	3.467741935	3.880645161	30.58709677	885.0628184	1173.737687	8	-60.01359447	-26045.9	397.4616129	368.8114935	585.5009032
5	5555356.98	890	29.0688992	0.253333	3.378763441	13.06384409	64.5094086	1.432258065	8.729032258	50.23225806	5.125806452	16.77096774	80.26451613	3.693548387	8.041935484	30.03225806	1029.337272	1438.860768	0	-50.09717742	-12424.1	498.5641129	418.0978629	762.5797419	206.5530081	337.2107581	23	216.23	247287.8	2.643817204	4.934946237	73.26653226	1.296774194	1.909677419	60.24193548	4.183870968	7.709677419	86.08064516	2.887096774	5.8	25.83870968	757.6778415	1180.389352	91	-48.26105991	-20945.3	197.9745161	146.9598548	261.3640645
3	5494975.63	890	28.6644993	-0.906667	6.386827957	8.729166667	78.92795699	3.938709677	5.229032258	64.31935484	8.383870968	11.8	94.11935484	4.44516129	6.570967742	29.8	1303.696483	1820.818348	6	-59.52580645	-14762.4	498.3560484	565.5321452	1001.240581	120.2440583	211.661271	25	1805.76	247184.6	6.580376344	1.543010753	85.16586022	5.006451613	-0.403225806	74.38709677	8.158064516	3.135483871	95.20967742	3.151612903	3.538709677	20.82258065	808.4619005	1393.428497	65	-46.80645161	-20314	177.1925806	163.5301935	300.3845806
2	5462520.32	890	61.5994987	-0.733333	2.866666667	11.66626344	74.36182796	1.838709677	8.264516129	58.42903226	3.893548387	15.16451613	89.79354839	2.05483871	6.9	31.36451613	566.2717448	794.7727355	2	-60.48024194	-14999.1	504.3350806	296.3398508	538.3984839	104.4432171	178.0498258	26	868.02	250150.2	3.58266129	4.70483871	79.37607527	2.816129032	3.358064516	67.97741935	4.283870968	6.403225806	88.49677419	1.467741935	3.04516129	20.51935484	270.3332917	405.1491129	70	-61.22258065	-26570.6	219.1016129	95.57173226	166.6265484
2	5461499.25	890	67.4085007	-0.553333	2.668817204	11.78736559	75.01182796	1.593548387	7.85483871	58.63548387	3.6	15.49032258	91.78064516	2.006451613	7.635483871	33.14516129	568.2544484	802.8764613	2	-55.83951613	-13848.2	501.0933468	290.5961673	511.8547742	107.4954032	188.3936419	25	610.85	248542.3	2.966397849	4.691129032	80.81532258	2.258064516	2.841935484	69.28709677	3.690322581	6.677419355	89.31612903	1.432258065	3.835483871	20.02903226	331.8562198	497.804171	110	-62.67419355	-27200.6	200.5612903	83.4624871	150.6563871
2	5467289	890	51.5293999	0.753333	3.05672043	11.21841398	77.41478495	1.625806452	7.329032258	61.98064516	4.270967742	14.62580645	93.53548387	2.64516129	7.296774194	31.55483871	479.4666234	721.1863742	1	-43.63548387	-10821.6	405.0997984	241.3896935	427.2303871	112.5032028	203.1950355	25	3868.97	200929.5	3.19905914	3.988306452	83.19704301	2.032258065	1.606451613	70.29677419	4.290322581	5.993548387	92.34193548	2.258064516	4.387096774	22.04516129	279.1480194	513.4672419	88	-45.05967742	-19555.9	172.9403226	84.86930968	151.504129
6	5576883.48	893	15.9932003	-1.00667	4.262096774	10.34583333	64.52311828	2.567741935	6.941935484	46.22580645	6.04516129	13.92258065	83.82258065	3.477419355	6.980645161	37.59677419	1011.401644	1364.648119	1	-68.71204819	-17109.3	488.5406061	458.6226914	834.0599355	155.7840972	237.0947	21	3690.37	241827.6	3.57016129	3.410483871	75.94623656	2.161290323	1.874193548	62.52258065	4.764516129	5.370967742	87.16451613	2.603225806	3.496774194	24.64193548	956.3804313	1573.789113	82	-53.35276498	-23155.1	193.3867742	160.5239613	285.7708065
5	5555380.28	893	42.509201	0.873333	4.118413978	11.98037634	67.86196237	1.990322581	7.703225806	52.13870968	6.083870968	15.58064516	83.37741935	4.093548387	7.877419355	31.23870968	1121.740342	1536.803939	0	-55.06653226	-13656.5	492.1943548	469.4260827	853.7895806	201.1280294	333.2527613	22	149.32	244128.4	3.357258065	4.112634409	76.27016129	1.874193548	1.248387097	63.84516129	4.961290323	6.496774194	88.27096774	3.087096774	5.248387097	24.42580645	788.6421604	1295.056652	111	-49.75691244	-21594.5	190.2577419	163.3099871	294.3045484
5	5555796.25	895	18.1555996	-0.426667	4.815188172	10.11438172	74.31102151	3.206451613	7.087096774	60.08709677	6.058064516	13.06774194	87.79032258	2.851612903	5.980645161	27.70322581	1179.670269	1589.026306	0	-57.17903226	-14180.4	451.2290323	541.1487036	958.3350968	140.8507692	220.9578935	25	982.53	223809.6	4.860080645	2.550134409	81.56370968	3.64516129	0.84516129	71.38709677	6.022580645	4.161290323	90.53870968	2.377419355	3.316129032	19.1516129	809.6908653	1213.264952	49	-54.83188073	-23906.7	124.2818182	133.8801986	261.0571935
12	5672564.49	896	20.0258007	-1.8266701	4.544892473	13.94731183	54.08534946	2.819354839	10.19354839	37.49032258	5.929032258	18.00322581	71.02903226	3.109677419	7.809677419	33.53870968	1116.654209	1497.755268	0	-58.29919679	-14516.5	498.8135354	471.6617169	812.7016774	340.8045027	498.8967	23	633.47	246912.7	4.25	6.42688172	55.3358871	2.570967742	4.048387097	42.03225806	6.019354839	9.367741935	69.90645161	3.448387097	5.319354839	27.87419355	1055.421018	1486.445984	38	-65.71751152	-28521.4	215.7045161	145.7974226	246.0257742
3	5490572.57	899	16.25	-0.466667	5.899462366	11.74032258	65.08696237	3.961290323	8.325806452	52.02258065	7.619354839	15.28709677	78.87096774	3.658064516	6.961290323	26.8483871	1104.034739	1428.735671	0	-67.07177419	-16633.8	508.3772177	413.2501452	730.6354194	267.6697698	398.5880968	25	142.53	252155.1	5.749731183	4.025403226	73.05524194	4.551612903	2.635483871	62.98064516	7.04516129	5.609677419	82.32580645	2.493548387	2.974193548	19.34516129	660.8526154	1099.461519	36	-51.9140553	-22530.7	151.9132258	102.991329	191.8523548
26	6056401.92	900	60.0587997	0.5	4.859811828	12.29099462	84.90766129	2.793548387	9.532258065	67.98064516	6.674193548	15.07096774	98.17096774	3.880645161	5.538709677	30.19032258	397.9502969	580.6257	0	-40.07431907	-10299.1	381.4749487	275.1103601	534.2213871	100.0671895	201.7977935	29	1958.38	185778.3	6.954569892	4.666397849	94.35443548	4.377419355	3.225806452	83.59677419	9.167741935	5.903225806	99.68064516	4.790322581	2.677419355	16.08387097	294.8289021	602.9631581	18	-25.64562212	-11130.2	134.0287097	103.2781	186.4011935
26	6055502.59	900	38.3218002	0.933333	5.151612903	11.51653226	86.99193548	3.135483871	8.838709677	70.16774194	6.983870968	14.17419355	99.33548387	3.848387097	5.335483871	29.16774194	364.2675021	534.1222355	0	-32.18682171	-8304.2	344.4141975	272.2927487	529.987129	80.58281275	169.4097129	29	2740.44	167385.3	6.798655914	3.877553763	95.63897849	4.551612903	2.570967742	86.36774194	8.835483871	5.051612903	99.83870968	4.283870968	2.480645161	13.47096774	265.8100429	583.0154548	21	-20.78986175	-9022.8	103.8080645	88.62798387	162.3923871
26	6057812.59	900	48.0862007	0.186667	3.473924731	13.03266129	84.50564516	2.103225806	9.761290323	66.50967742	4.629032258	16.21612903	98.52258065	2.525806452	6.45483871	32.01290323	467.886174	681.2436258	0	-40.83346154	-10616.7	404.2097107	243.6286792	500.8063871	90.81239958	186.4612097	29	2087.09	195637.5	4.46827957	5.440860215	93.83642473	3.038709677	3.848387097	83.01935484	5.738709677	6.74516129	99.47096774	2.7	2.896774194	16.4516129	334.5816403	692.8071613	13	-26.36843318	-11443.9	138.3303226	98.06096774	181.0204194
25	6027423.44	900	75.6741028	0.9	4.651747312	11.0766129	86.48172043	2.706451613	8.667741935	70.93548387	6.303225806	13.29354839	97.87096774	3.596774194	4.625806452	26.93548387	483.0189131	714.1168419	0	-39.515625	-10116	318.3877049	180.6459828	339.3238387	63.36388416	111.8040355	28	5576.43	155373.2	6.545698925	3.416801075	95.20040323	4.277419355	1.948387097	83.4516129	8.609677419	4.609677419	99.87419355	4.332258065	2.661290323	16.42258065	268.4849528	546.5656226	34	-20.49124424	-8893.2	123.6483871	59.56270968	109.4557742
13	5692093.41	900	58.6542015	-0.353333	4.54233871	5.761693548	79.98521505	2.648387097	2.970967742	60.15806452	6.264516129	8.270967742	96.46774194	3.616129032	5.3	36.30967742	768.1098398	1214.614332	25	-36.8253012	-9169.5	329.7319192	374.3649204	725.6371613	54.18076058	103.4996355	29	3045.24	163217.3	4.377284946	-1.81827957	64.53413978	2.774193548	-4.022580645	45.41935484	5.94516129	-0.048387097	81.55483871	3.170967742	3.974193548	36.13548387	724.5751873	1292.82829	125	-39.08963134	-16964.9	157.1258065	152.3827	278.5420645
12	5676566.28	900	57.5657005	0.433333	3.043145161	15.91680108	51.68817204	1.483870968	11.07741935	37.52580645	4.5	20.08387097	67.63548387	3.016129032	9.006451613	30.10967742	737.2654252	1039.946252	0	-34.64297189	-8626.1	381.860404	256.870852	469.9095806	290.2695436	463.5011097	20	32.03	189020.9	3.198655914	7.670967742	56.35954301	1.893548387	3.696774194	42.20322581	4.5	11.69032258	70.42903226	2.606451613	7.993548387	28.22580645	849.9828081	1338.187274	53	-49.08778802	-21304.1	235.0248387	102.2875677	178.2596774
8	5596134.7	900	123.4209976	0.586667	7.482930108	12.39569892	52.6436828	3.464516129	9.709677419	36.47419355	12.36451613	15.2516129	67.13548387	8.9	5.541935484	30.66129032	1059.907904	1585.411558	0	-48.19518072	-12000.6	380.2537374	372.6745969	714.9695161	406.5555366	631.5435097	23	2985.95	188225.6	7.609543011	4.704973118	55.45013441	4.987096774	3.370967742	42.7516129	10.16774194	6.041935484	70.36774194	5.180645161	2.670967742	27.61612903	758.997267	1162.475416	9	-43.51886364	-19148.3	73.35164474	63.84876237	122.0492903
8	5597944.37	900	173.3990021	2.3533299	6.408467742	11.48400538	53.25430108	2.816129032	8.451612903	37.13225806	10.91290323	14.70645161	68.10967742	8.096774194	6.25483871	30.97741935	1061.264281	1477.217619	0	-45.176	-11294	412.8763158	440.8461348	908.156871	303.3978679	473.0693645	25	1313.2	203960.9	6.053897849	3.982258065	58.20739247	3.674193548	2.574193548	40.79677419	8.129032258	5.55483871	73.07741935	4.45483871	2.980645161	32.28064516	655.3496422	1200.137987	5	-32.06598639	-14141.1	133.9653465	125.5828398	243.0062581
6	5574512.14	900	42.4238014	0.86	5.212096774	11.91209677	62.07768817	2.925806452	8.551612903	45.22258065	8.283870968	15.40322581	77.9483871	5.358064516	6.851612903	32.72580645	573.5283327	800.6587645	0	-60.9391129	-15112.9	392.6764113	309.4764798	544.409	236.114127	340.7416387	22	565.21	194767.5	4.408602151	5.103763441	74.9983871	2.629032258	3.629032258	62.09354839	6.067741935	6.761290323	87.41935484	3.438709677	3.132258065	25.32580645	655.6317558	1125.735684	22	-45.69608295	-19832.1	135.603871	95.45108387	168.5613548
6	5573245.03	900	100.7289963	0.326667	5.333736559	8.888978495	71.09731183	3.151612903	5.487096774	53.08064516	8.029032258	12.24193548	88.67419355	4.877419355	6.75483871	35.59354839	768.2641685	1151.647677	0	-54.96733871	-13631.9	428.5322581	467.3654738	837.4998065	153.1891313	247.7213774	23	2491.22	212552	4.937231183	2.120295699	82.21962366	2.974193548	0.483870968	69.56451613	6.85483871	3.777419355	93.22903226	3.880645161	3.293548387	23.66451613	851.5878099	1403.308477	91	-44.9656682	-19515.1	150.3858065	146.9200097	264.8921935
6	5574439.69	900	88.0660019	-0.32	5.050672043	13.41209677	57.36397849	2.216129032	9.796774194	41.79677419	8.858064516	17.09677419	73.92258065	6.641935484	7.3	32.12580645	429.2186177	678.3874581	0	-48.7016129	-12078	438.5691532	282.1743508	557.5766129	276.3212502	419.6902839	23	555.15	217530.3	4.388844086	6.381586022	68.35080645	1.893548387	4.274193548	57.28709677	6.935483871	8.316129032	81.69354839	5.041935484	4.041935484	24.40645161	443.9040183	860.4111452	16	-32.99977011	-14354.9	134.2200647	75.22393692	150.4427742
6	5574232.5	900	96.6158981	0.12	6.341129032	9.400672043	68.62298387	3.2	6.05483871	49.90322581	10.30322581	12.68064516	86.97096774	7.103225806	6.625806452	37.06774194	416.4619634	675.5132839	0	-39.40963855	-9813	412.0957576	440.9410243	897.037871	186.6465365	302.1392613	25	1616.94	203987.4	5.839112903	2.773252688	79.50241935	3.196774194	1.383870968	67.31612903	8.641935484	4.3	90.51290323	5.44516129	2.916129032	23.19677419	551.6058516	1013.407848	45	-24.76728111	-10749	173.0687097	164.3976903	315.2194194
6	5573881.03	900	43.1022987	-0.206667	4.5	9.358333333	70.16801075	2.677419355	5.564516129	51.21935484	6.535483871	12.98387097	90.22580645	3.858064516	7.419354839	39.00645161	874.0482645	1267.517735	7	-55.71491935	-13817.3	430.7094758	441.7063065	832.3410645	146.3678685	243.9758613	22	2044.59	213631.9	4.272311828	2.200537634	80.81586022	2.338709677	-0.058064516	68.79032258	6.187096774	4.303225806	91.92903226	3.848387097	4.361290323	23.13870968	890.1406136	1487.547958	67	-45.90322581	-19922	140.066129	131.9327097	235.2659677
5	5557236.38	900	90.0086975	-0.5	6.196370968	11.57594086	70.09126344	3.783870968	8.341935484	56.26129032	8.341935484	14.85806452	83.28387097	4.558064516	6.516129032	27.02258065	1092.369641	1452.78361	0	-66.87983871	-16586.2	516.6919355	535.0596573	940.4798065	223.5242022	336.622671	25	1461.67	256279.2	6.269892473	4.222849462	76.65645161	4.722580645	2.729032258	66.37741935	7.870967742	6.151612903	85.71612903	3.148387097	3.422580645	19.33870968	774.3462684	1017.5497	28	-71.26843318	-30930.5	233.8119355	205.7617677	356.3104516
5	5557441.71	900	118.9329987	0.0733333	5.392069892	11.28387097	68.70026882	3.106451613	8.164516129	52.39354839	7.55483871	14.83548387	83.7516129	4.448387097	6.670967742	31.35806452	1170.607019	1528.927032	1	-64.11653226	-15900.9	529.0165323	562.9749536	995.222	182.213024	283.2084935	25	274.25	262392.2	5.746370968	4.055107527	74.72419355	4.15483871	2.735483871	64.41935484	7.264516129	5.967741935	84.39354839	3.109677419	3.232258065	19.97419355	743.3695608	1008.509723	14	-62.69239631	-27208.5	369.9209677	334.1344903	537.8178387
4	5533108.51	900	114.2770004	-0.806667	5.527688172	8.056048387	78.36693548	3.203225806	4.612903226	58.89032258	7.461290323	11.37741935	95.18709677	4.258064516	6.764516129	36.29677419	906.0748617	1394.251432	22	-46.50282258	-11532.7	483.1483871	461.153504	853.8965806	111.2784544	211.4931839	25	612.42	239641.6	5.578091398	0.684543011	83.03333333	3.838709677	-0.732258065	70.95806452	7.325806452	2.187096774	93.12580645	3.487096774	2.919354839	22.16774194	473.9575636	797.6173742	96	-36.78317972	-15963.9	150.4680645	126.5182548	228.0581613
4	5532792.52	900	98.4169998	-0.84	4.744354839	7.877016129	78.7969086	2.890322581	4.377419355	62.49032258	6.764516129	11.07096774	93.58709677	3.874193548	6.693548387	31.09677419	937.9613795	1397.094752	14	-50.27569721	-12619.2	404.3807302	392.2177853	773.1220645	92.70970788	156.1981677	26	466.86	199359.7	4.580645161	0.48655914	81.08077957	2.983870968	-0.909677419	69.03548387	6.064516129	2.003225806	91.92258065	3.080645161	2.912903226	22.88709677	436.6459755	700.2764032	66	-35.77210884	-15775.5	122.9369637	105.1288746	192.1535161
3	5488833.86	900	102.4459991	0.473333	5.56922043	8.982930108	76.93870968	3.44516129	5.609677419	61.67419355	7.561290323	12.07419355	91.83548387	4.116129032	6.464516129	30.16129032	1393.548373	1861.995858	14	-64.86572581	-16086.7	534.6866935	589.2506492	1027.710484	138.2219544	232.524071	25	588.87	265204.6	5.684811828	2.048521505	81.40846774	4.012903226	0.832258065	71.79354839	7.438709677	3.483870968	90.34193548	3.425806452	2.651612903	18.5483871	710.8173366	1164.331316	32	-45.32211982	-19669.8	225.4119355	197.5755548	357.2146452
3	5494154.49	900	110.0240021	0.686667	6.136155914	8.409677419	80.16975806	3.696774194	5.303225806	65.4516129	8.203225806	11.28064516	94.53870968	4.506451613	5.977419355	29.08709677	1332.282387	1846.707723	20	-55.94556452	-13874.5	441.3760081	510.8439415	903.366871	98.15667238	176.3565419	25	1402.38	218922.5	6.465994624	1.511693548	85.66223118	4.787096774	0.335483871	75.3483871	8.119354839	2.829032258	95.00967742	3.332258065	2.493548387	19.66129032	624.4547647	1066.02509	48	-36.7359447	-15943.4	168.4980645	158.755071	280.6145161
3	5491887	900	127.1019974	0.04	4.30577957	11.80806452	68.37150538	2.190322581	7.474193548	54.91290323	6.193548387	15.30322581	83.23870968	4.003225806	7.829032258	28.32580645	1279.692942	1801.984526	1	-62.76532258	-15565.8	500.4669355	397.4204153	686.3438065	194.9926234	304.9632871	26	561.32	248231.6	4.23266129	4.417607527	73.54744624	2.890322581	2.25483871	63.19677419	5.622580645	6.564516129	83.54193548	2.732258065	4.309677419	20.34516129	783.6552594	1223.857481	69	-54.58709677	-23690.8	202.8612903	119.4808194	221.5392258
3	5490031.99	900	54.3336983	0.546667	6.864650538	9.667876344	72.78064516	4.748387097	7.012903226	60.06774194	9.180645161	12.21290323	85.07096774	4.432258065	5.2	25.00322581	614.7072335	947.8856	0	-32.79475806	-8133.1	344.4163306	382.9221109	700.5638387	182.698327	265.6755452	28	432.22	170830.5	7.146236559	2.643548387	76.87594086	5.558064516	1.670967742	67.00322581	8.790322581	3.558064516	85.41290323	3.232258065	1.887096774	18.40967742	411.6602807	735.144171	3	-21.82425629	-9537.2	31.95016287	28.31746559	52.29690323
3	5494188.54	900	56.4645996	2.5	3.838978495	9.089784946	77.69852151	2.34516129	5.751612903	62.49677419	5.135483871	12.39354839	92.83225806	2.790322581	6.641935484	30.33548387	1522.688223	2077.128429	15	-60.77177419	-15071.4	502.2877016	543.8319133	979.3495484	90.52110948	163.9907516	23	735.08	249134.7	3.914247312	2.02688172	84.35362903	2.967741935	0.503225806	73.80322581	4.887096774	3.558064516	94.21290323	1.919354839	3.05483871	20.40967742	860.5564346	1531.379703	118	-48.18640553	-20912.9	179.2529032	157.7887065	292.5044839
3	5492108.06	900	94.2226028	1.1	5.105241935	10.38965054	71.6594086	3.070967742	6.867741935	57.17419355	6.958064516	13.7483871	87.52903226	3.887096774	6.880645161	30.35483871	1382.620652	1819.528761	7	-67.52177419	-16745.4	516.5122984	490.3232581	853.434871	171.1731851	285.4643387	24	332.3	256190.1	5.446102151	3.208870968	79.19569892	3.974193548	1.812903226	67.87096774	6.803225806	4.996774194	88.7516129	2.829032258	3.183870968	20.88064516	906.6398885	1302.212126	42	-64.16866359	-27849.2	211.5364516	154.7617032	277.9222581
3	5494710.04	900	71.6397018	-1.66667	6.121908602	8.695833333	79.77298387	3.803225806	5.341935484	64.26774194	8.006451613	11.93225806	94.82580645	4.203225806	6.590322581	30.55806452	1126.451121	1653.249835	6	-50.08104839	-12420.1	443.0709677	498.1004194	902.4730645	114.8055919	209.7070677	24	748.36	219763.2	6.297983871	1.453763441	85.94301075	4.893548387	-0.506451613	74.77741935	7.825806452	3.183870968	95.69032258	2.932258065	3.690322581	20.91290323	689.0483712	1315.029755	63	-39.34009217	-17073.6	175.5703226	159.2589774	288.1166774
2	5463251.4	900	76.7603989	0.0466667	3.675	9.508870968	82.47607527	2.44516129	6.561290323	67.81290323	4.851612903	12.62903226	96.19032258	2.406451613	6.067741935	28.37741935	528.5862375	759.2697452	11	-51.0391129	-12657.7	396.8195565	314.8403871	574.0045806	79.15324355	142.1579226	24	960.41	196822.5	3.610752688	2.652956989	86.82217742	2.44516129	1.1	77.65806452	4.658064516	4.129032258	94.30322581	2.212903226	3.029032258	16.64516129	189.6566454	314.5989613	46	-31.98525346	-13881.6	125.0687097	79.1329	141.3873226
2	5462208.58	900	72.1692963	-0.726667	3.588844086	9.458736559	82.92836022	2.280645161	6.161290323	67.2	4.622580645	12.71290323	96.34516129	2.341935484	6.551612903	29.14516129	512.422102	746.9570742	11	-44.70887097	-11087.8	408.3891129	327.6399113	602.4967419	75.1004004	145.5676581	26	1113.67	202561	3.788037634	2.583333333	87.44610215	2.890322581	0.987096774	78.15806452	4.65483871	4.180645161	94.74516129	1.764516129	3.193548387	16.58709677	228.7702737	359.9231194	107	-32.35138249	-14040.5	135.3180645	86.45189032	153.8872258
2	5466573.35	900	95.9610977	0.353333	2.601747312	11.31196237	76.28521505	1.638709677	7.8	60.45483871	3.480645161	14.79677419	91.24193548	1.841935484	6.996774194	30.78709677	583.8289403	822.0503065	1	-55.20483871	-13690.8	467.3701613	283.3879839	532.0885484	96.29405403	173.8868645	24	2235.97	231815.6	2.848924731	4.287096774	82.24784946	2.119354839	2.806451613	71.76451613	3.541935484	5.95483871	90.82903226	1.422580645	3.148387097	19.06451613	278.7204094	471.4310677	95	-48.84239631	-21197.6	172.42	82.65113871	146.2108065
2	5465265.15	900	72.8869019	-0.72	3.923252688	8.851344086	82.34973118	2.361290323	5.912903226	67.3483871	5.258064516	11.92580645	95.85806452	2.896774194	6.012903226	28.50967742	551.2083526	781.0864194	6	-51.47951807	-12818.4	368.4258586	322.0330272	576.7899032	69.41669462	130.3094065	26	1582.22	182370.8	3.513575269	1.795430108	86.22916667	2.248387097	0.264516129	72.29354839	4.683870968	3.180645161	94.42903226	2.435483871	2.916129032	22.13548387	257.1893136	483.8376935	106	-34.81198157	-15108.4	97.93612903	74.64571613	139.789
2	5461951.02	900	78.4110031	0.4	3.058602151	10.98333333	77.78924731	1.867741935	7.648387097	61.35806452	4.106451613	14.44193548	93.13870968	2.238709677	6.793548387	31.78064516	535.2639507	734.9288516	2	-54.28795181	-13517.7	487.7274747	318.6157356	584.0267097	94.53692685	165.5136194	25	823.92	241425.1	3.275403226	3.969354839	83.0233871	2.435483871	2.290322581	71.29032258	4.077419355	5.793548387	92.23870968	1.641935484	3.503225806	20.9483871	262.9921154	440.5180161	62	-49.04354839	-21284.9	188.3754839	94.72483871	169.8100968
2	5467457.85	900	39.5763016	0.0466667	3.319758065	10.2561828	80.3344086	2.003225806	6.783870968	64.51935484	4.464516129	13.60322581	95.25806452	2.461290323	6.819354839	30.73870968	544.3603748	792.6035677	6	-52.48674699	-13069.2	384.5480808	268.5167187	479.6772581	94.81965245	162.8939032	26	2538.13	190351.3	3.274865591	3.250268817	85.71505376	2.090322581	1.461290323	73.47419355	4.377419355	4.787096774	93.27741935	2.287096774	3.325806452	19.80322581	212.1549677	406.0229613	68	-33.89264368	-14743.3	118.3796117	71.69450502	130.5693871
2	5467602.07	900	49.4902	-1.23333	4.050134409	9.881048387	80.92123656	2.319354839	6.303225806	65.12903226	5.496774194	13.19677419	95.79032258	3.177419355	6.893548387	30.66129032	476.0319052	724.8826129	9	-43.98346774	-10907.9	393.3163306	290.5113891	505.1705161	106.5422696	188.9759903	25	2261.97	195084.9	3.784005376	2.706451613	86.47768817	2.283870968	0.403225806	73.53870968	5.158064516	4.516129032	94.41290323	2.874193548	4.112903226	20.87419355	223.3940988	479.5371032	81	-31.02096774	-13463.1	120.0229032	76.22317419	139.3432258
1	5439850.7	900	65.3644028	0.0333333	3.661827957	9.610887097	84.19784946	2.748387097	6.548387097	66.79354839	4.45483871	13.03225806	97.97741935	1.706451613	6.483870968	31.18387097	805.3722327	1223.709952	5	-45.02177419	-11165.4	399.69375	366.3100645	674.9915806	78.98713911	157.1191	26	527.14	198248.1	3.659811828	3.072715054	90.93172043	2.825806452	1.603225806	81.72580645	4.432258065	4.716129032	97.71935484	1.606451613	3.112903226	15.99354839	353.4683424	542.1554742	95	-32.85881007	-14359.3	107.3091205	80.84470385	147.464129
1	5441152.94	900	71.899498	0.0066667	3.054435484	11.90900538	75.30389785	2.106451613	8.258064516	57.32580645	3.870967742	15.76451613	91.52580645	1.764516129	7.506451613	34.2	989.4204407	1287.528565	0	-61.93548387	-15360	483.5120968	327.393125	592.2731613	130.2709192	228.2702871	21	142.01	239822	3.037096774	4.988306452	83.54973118	2.2	3.332258065	72.31935484	3.787096774	7.061290323	92.37741935	1.587096774	3.729032258	20.05806452	538.6981177	756.1268581	95	-61.8078341	-26824.6	152.946129	84.3725	154.7965806
1	5445894.26	900	60.9558983	0.893333	3.692069892	8.876075269	85.72325269	2.332258065	5.851612903	70.93225806	4.925806452	11.99677419	98.27096774	2.593548387	6.14516129	27.33870968	728.9031718	1129.278584	8	-39.88870968	-9892.4	368.7407258	358.6069254	644.192	62.87027097	120.8612645	28	992.34	182895.4	4.04422043	2.442607527	90.70913978	2.858064516	1.203225806	82.89032258	5.070967742	3.877419355	97.02580645	2.212903226	2.674193548	14.13548387	306.8724536	443.8206355	45	-31.42666667	-13670.6	116.0048544	95.54117634	172.187
1	5444610.13	900	89.5908966	-0.4	3.794892473	9.198790323	84.42392473	2.532258065	6.129032258	69.09032258	4.929032258	12.42580645	97.38064516	2.396774194	6.296774194	28.29032258	885.6852419	1284.996226	9	-48.17258065	-11946.8	406.9316532	386.1395907	723.361	68.85941673	132.1186097	29	1258.95	201838.1	4.18655914	2.758467742	89.89650538	3.190322581	1.496774194	81.16774194	5.103225806	4.212903226	96.5483871	1.912903226	2.716129032	15.38064516	350.8273979	504.1706839	77	-34.89078341	-15142.6	132.36	106.7256032	189.2368065
1	5439625.78	900	18.6455002	1.58667	3.169623656	13.17741935	70.92284946	1.841935484	9.138709677	54.08387097	4.290322581	17.12903226	87.56451613	2.448387097	7.990322581	33.48064516	950.8978657	1233.729545	5	-67.45967742	-16730	561.8719758	311.9107419	544.4458065	156.0455407	263.1021419	22	176.25	278688.5	3.520295699	6.259005376	78.11505376	2.535483871	4.374193548	66.02903226	4.387096774	8.667741935	88.26129032	1.851612903	4.293548387	22.23225806	509.7361634	699.1083355	65	-72.83917051	-31612.2	277.0251613	109.0127065	188.7306452
1	5443936.07	900	87.6900024	0.1	3.947580645	10.27741935	79.9047043	2.635483871	7.225806452	65.14516129	5.261290323	13.49354839	93.93225806	2.625806452	6.267741935	28.78709677	958.9679847	1330.9134	3	-61.30766129	-15204.3	499.4110887	435.9027298	780.6129355	95.77250242	165.7217226	26	1189.28	247707.9	4.3375	3.747849462	86.34032258	3.361290323	2.467741935	77.20967742	5.287096774	5.251612903	94.38064516	1.925806452	2.783870968	17.17096774	416.9363629	659.4144935	84	-48.94585253	-21242.5	177.3116129	127.6728323	228.6908065
1	5443607.72	900	71.3809967	-0.466667	4.069758065	11.06774194	76.41196237	2.738709677	8.064516129	61.77419355	5.509677419	14.32903226	90.20322581	2.770967742	6.264516129	28.42903226	856.3917802	1209.325074	0	-60.95403226	-15116.6	528.1852823	431.4134778	747.118129	117.497681	193.9913	27	1039.45	261979.9	4.502150538	4.48077957	82.82325269	3.519354839	3.180645161	73.63225806	5.416129032	6.061290323	90.76774194	1.896774194	2.880645161	17.13548387	411.8581719	643.2052194	54	-56.57235023	-24552.4	241.0503226	153.9679581	268.1358387
2	5464034.6	905	36.3288002	2.02667	3.619758065	8.644623656	84.94892473	2.293548387	5.638709677	70.25483871	4.774193548	11.75483871	97.42580645	2.480645161	6.116129032	27.17096774	554.1658105	818.0616323	7	-45.01814516	-11164.5	372.8179435	322.8512016	562.4046452	58.79868125	113.9183613	27	2481.49	184917.7	3.691263441	1.701612903	87.99717742	2.770967742	0.361290323	77.18709677	4.587096774	3.306451613	95.53548387	1.816129032	2.94516129	18.3483871	237.3251786	359.1066484	108	-32.77557604	-14224.6	134.4696774	98.28885161	178.5082903
5	5555231.34	908	18.2516994	-0.24	3.937768817	13.38481183	62.84798387	1.935483871	9.087096774	48.90322581	5.693548387	17.04516129	77.74516129	3.758064516	7.958064516	28.84193548	1102.558668	1508.648971	1	-59.81330645	-14833.7	475.7949597	387.3530625	673.9899032	231.403376	355.8801452	25	268.86	235994.3	3.621236559	5.237096774	70.84717742	2.087096774	2.616129032	59.40645161	5.348387097	7.64516129	81.60645161	3.261290323	5.029032258	22.2	802.3031251	1187.18641	51	-60.92580645	-26441.8	155.6074194	116.1720032	205.0282581
17	5855271.59	910	44.7528	-1.0666699	3.036962366	13.87150538	65.80564516	1.267741935	9.016129032	48.84193548	4.729032258	17.81935484	87.47419355	3.461290323	8.803225806	38.63225806	547.0560116	908.3698258	0	-30.25674603	-7624.7	385.6691057	245.2766911	468.4845161	201.9598846	346.5118129	26	1123.15	189749.2	3.357930108	5.488037634	69.93602151	1.825806452	1.941935484	56.84193548	5	8.467741935	82.94193548	3.174193548	6.525806452	26.1	549.5103088	982.2497226	76	-43.91912442	-19060.9	182.18	81.00932903	147.2180645
13	5698038.03	910	45.2910995	-0.426667	4.582123656	9.344489247	74.16008065	2.44516129	6.796774194	55.05483871	6.767741935	11.92580645	89.6	4.322580645	5.129032258	34.54516129	580.4744476	904.1542839	0	-43.0437751	-10717.9	363.6921212	277.6914073	497.9966129	118.2405765	193.6455839	28	4044.07	180027.6	5.144892473	1.967741935	62.12997312	3.135483871	0.4	45.09677419	6.964516129	3.841935484	79.61935484	3.829032258	3.441935484	34.52258065	425.1753541	747.8504806	29	-40.91105991	-17755.4	126.0206452	71.51315484	128.0708065
11	5643574.53	910	86.1048965	-0.393333	4.391129032	12.28602151	55.44448925	3.109677419	8.777419355	40.87419355	5.5	16.18709677	71.44193548	2.390322581	7.409677419	30.56774194	2578.2253	3270.165739	0	-74.85080645	-18563	511.1370968	431.0086855	742.4120968	256.6607097	373.6956032	23	293.26	253524	3.954435484	4.862903226	56.01397849	2.983870968	2.974193548	42.39354839	4.777419355	7.64516129	69.4	1.793548387	4.670967742	27.00645161	977.15313	1294.103445	75	-79.06635945	-34314.8	256.5067742	129.1665097	217.4862581
6	5574831.91	910	60.6529999	0.44	4.196102151	14.23575269	55.93534946	2.422580645	10.99032258	40.93225806	6.403225806	17.62258065	69.73225806	3.980645161	6.632258065	28.8	443.1183044	657.4250774	0	-35.73293173	-8897.5	310.559596	170.375903	328.4452581	262.0803639	373.5821903	23	245.17	153727	3.763037634	7.288306452	67.8780914	2.3	5.980645161	56.11612903	4.919354839	8.567741935	79.35483871	2.619354839	2.587096774	23.23870968	387.5615067	719.4126548	0	-22.59134396	-9917.6	32.3452459	16.78503262	32.28958065
5	5552800	910	55.6489983	-0.233333	4.4875	9.75766129	76.30524194	2.587096774	6.003225806	58.4516129	5.925806452	13.40967742	92.95483871	3.338709677	7.406451613	34.50322581	1303.683631	1867.781268	7	-55.24032258	-13699.6	492.4639113	579.8227339	1074.768645	134.7131671	239.3858323	23	258.77	244262.1	4.326075269	2.053763441	83.84717742	3.048387097	-0.041935484	70.96774194	5.583870968	4.229032258	94.51935484	2.535483871	4.270967742	23.5516129	935.3186555	1390.651132	140	-54.48686636	-23647.3	205.003871	218.3461742	389.2483871
3	5491188.15	910	17.2789993	-0.573333	6.385080645	6.993413978	84.06626344	4.451612903	4.170967742	69.02903226	7.948387097	9.793548387	96.80322581	3.496774194	5.622580645	27.77419355	914.4846143	1386.081071	7	-40.31124498	-10037.5	349.1921212	460.052291	903.9885806	78.62133507	146.2659903	28	824.12	172850.1	6.637365591	0.061962366	84.71989247	5.264516129	-1.074193548	74.93225806	7.938709677	1.309677419	93.3516129	2.674193548	2.383870968	18.41935484	592.6723583	1005.444152	54	-31.81428571	-13807.4	119.1509677	128.9578387	253.3497097
1	5443594.44	910	79.5431976	0.826667	3.45	11.51612903	74.9780914	2.180645161	8.303225806	59.7	4.712903226	14.94516129	89.79677419	2.532258065	6.641935484	30.09677419	945.4031625	1311.647523	0	-64.27782258	-15940.9	530.3227823	406.6686613	704.1174839	116.4930966	200.2453097	26	885.96	263040.1	3.843413978	4.842741935	81.47688172	2.970967742	3.483870968	72.15483871	4.674193548	6.522580645	89.47096774	1.703225806	3.038709677	17.31612903	481.4519783	716.7833839	66	-64.26912442	-27892.8	214.5087097	127.4097194	226.3224839
13	5695477.41	913	56.25	0.253333	4.732123656	9.060887097	74.52889785	2.812903226	6.322580645	53.99354839	6.467741935	11.90322581	91.01935484	3.65483871	5.580645161	37.02580645	742.6201121	1129.61659	1	-43.41325301	-10809.9	403.9713131	320.786445	598.4321935	119.3075691	211.3261935	28	4023.76	199965.8	4.015994624	1.507123656	62.90981183	2.387096774	-1.270967742	45.30967742	5.529032258	3.761290323	80.32903226	3.141935484	5.032258065	35.01935484	603.5496256	1132.570971	151	-41.95207373	-18207.2	184.6125806	110.7565258	187.9206452
6	5571990.01	913	84.1147003	-1.27333	5.194758065	9.995430108	67.96626344	3.035483871	6.364516129	50.36129032	7.919354839	13.56451613	86.13870968	4.883870968	7.2	35.77741935	727.3636185	1137.259229	0	-57.75	-14322	408.1149194	386.594381	699.1516129	192.9113052	302.4026968	22	1751.59	202425	4.338709677	2.969758065	80.85	2.451612903	0.980645161	68.24193548	6.258064516	5.012903226	92.20645161	3.806451613	4.032258065	23.96451613	865.6249468	1417.411848	83	-48.20668203	-20921.7	135.9035484	116.8332	214.9313226
4	5534837.87	916	4.20193	-0.293333	4.282258065	9.281317204	74.79126344	2.5	5.367741935	55.7516129	6.138709677	12.90645161	93.42903226	3.638709677	7.538709677	37.67741935	975.4876637	1372.145252	4	-53.15	-13181.2	497.215121	400.4208125	727.2837742	123.0976696	214.2210806	23	433.05	246618.7	3.866129032	1.785887097	82.20295699	2.290322581	0.058064516	69.44516129	5.364516129	3.612903226	92.63225806	3.074193548	3.55483871	23.18709677	527.7737249	837.253429	99	-43.17050691	-18736	155.2216129	109.763329	197.4141935
7	5572660.7	918	17.7147999	-0.66	5.250268817	8.035483871	70.77002688	3.267741935	4.058064516	52.1	7.109677419	12.21935484	90.50645161	3.841935484	8.161290323	38.40645161	1641.282809	2250.521535	1	-60.58830645	-15025.9	449.677621	608.251004	1140.734161	161.7635121	284.3823032	22	156.8	223040.1	4.648521505	0.230510753	78.25322581	3.093548387	-1.658064516	63.94193548	6.122580645	2.393548387	90.87096774	3.029032258	4.051612903	26.92903226	826.4916463	1260.637348	86	-48.89792627	-21221.7	157.9596774	171.6948387	312.1199032
4	5534952.95	919	18.6581001	-0.846667	4.489247312	8.81061828	76.24932796	2.693548387	4.9	57.07419355	6.390322581	12.3483871	94.42258065	3.696774194	7.448387097	37.3483871	964.117452	1377.517952	6	-51.66947791	-12865.7	483.4773737	413.5859754	759.9845161	115.103195	204.4648226	24	443.77	239321.3	4.122311828	1.339919355	83.04596774	2.448387097	-0.54516129	70.41290323	5.687096774	3.083870968	93.02258065	3.238709677	3.629032258	22.60967742	509.040003	835.5914484	82	-40.55743707	-17723.6	144.6752443	109.2838226	194.6325484
26	6057775	920	45.9958992	0.353333	3.860349462	13.64502688	82.01196237	2.090322581	10.79032258	64.69677419	5.458064516	16.60645161	95.9	3.367741935	5.816129032	31.20322581	449.4719305	627.2016226	0	-49.96536965	-12841.1	388.3531828	227.5084681	449.3822903	114.9792625	219.6546065	28	1285.82	189128	5.430107527	6.060215054	91.21962366	3.15483871	4.532258065	79.76129032	7.380645161	7.35483871	97.76774194	4.225806452	2.822580645	18.00645161	397.4833106	691.7774065	9	-42.76797235	-18561.3	162.6316129	107.1060871	187.6650645
26	6058120	920	42.9570999	0.5	3.94516129	13.33561828	83.83185484	2.416129032	10.04193548	65.21935484	5.270967742	16.48709677	98.49032258	2.85483871	6.44516129	33.27096774	479.1653418	706.8354484	0	-44.31153846	-11521	437.3402893	255.0897752	519.7759032	112.3966047	224.353829	27	1620.77	211672.7	4.930510753	5.75577957	93.41048387	3.309677419	4.196774194	82.10645161	6.338709677	7.148387097	99.5	3.029032258	2.951612903	17.39354839	312.7931403	660.9580581	10	-26.26543779	-11399.2	146.8816129	95.94655484	178.2593226
25	6021402.41	920	62.1741982	1.73333	5.870967742	10.11626344	86.07392473	3.377419355	7.674193548	70	8.025806452	12.20967742	96.89677419	4.648387097	4.535483871	26.89677419	455.1798058	646.501329	1	-36.95882353	-9424.5	350.6132924	230.064344	428.7023871	69.4503128	125.9405516	28	6101.82	171449.9	7.701075269	2.240860215	95.02405914	5.138709677	0.777419355	83.15483871	10.01612903	3.416129032	99.90645161	4.877419355	2.638709677	16.7516129	300.1285912	657.8407097	35	-20.25852535	-8792.2	134.6677419	78.93677419	138.7450645
20	5905713.58	920	48.0550003	0.246667	4.157795699	11.10524194	79.81384409	2.558064516	8.009677419	62.28064516	5.7	13.99677419	94.16451613	3.141935484	5.987096774	31.88387097	532.6727847	738.3174903	2	-53.3297619	-13439.1	456.6650407	315.7516901	571.1510968	125.2205604	214.6831258	26	4504.67	224679.2	3.382258065	3.251075269	78.60739247	1.870967742	0.44516129	64.94516129	4.919354839	5.74516129	92.27096774	3.048387097	5.3	27.32580645	989.9236327	1527.628813	136	-51.37626728	-22297.3	218.9722581	146.1026839	246.0200323
20	5903545	920	66.7582016	-0.126667	3.916263441	10.43723118	81.03615591	2.351612903	7.348387097	63.69354839	5.196774194	13.37096774	95.81290323	2.84516129	6.022580645	32.11935484	535.5759901	722.9459161	1	-48.58634538	-12098	422.3616162	311.3188965	571.5643871	104.7958987	187.3944161	25	2695.1	209069	3.541666667	2.557930108	79.83629032	1.841935484	-0.187096774	66.19032258	5.135483871	4.85483871	93.2516129	3.293548387	5.041935484	27.06129032	972.8477228	1579.131523	137	-48.37442396	-20994.5	178.7341935	133.8520065	226.1951613
13	5697238.52	920	44.7228012	-1.24	4.763978495	7.946774194	76.33091398	2.638709677	5.248387097	55.14516129	6.738709677	10.53225806	93.28064516	4.1	5.283870968	38.13548387	710.1964314	1061.435787	10	-40.30522088	-10036	387.6806061	356.2509328	666.6712903	95.15204312	163.9858613	28	4028.85	191901.9	4.50766129	0.500268817	61.26303763	2.622580645	-1.880645161	43.41290323	6.287096774	2.512903226	80.28709677	3.664516129	4.393548387	36.87419355	585.454477	1070.301845	108	-40.28248848	-17482.6	167.0641935	116.9960935	204.0016774
12	5672730.19	920	58.6486015	0.646667	6.103629032	13.49099462	54.54704301	4.138709677	10.22903226	37.82258065	8.041935484	17.03870968	70.15806452	3.903225806	6.809677419	32.33548387	1052.086278	1459.021242	0	-67.76947791	-16874.6	506.1543434	524.3046598	896.4343226	398.9530693	560.6369355	24	984.26	250546.4	5.830107527	6.565994624	54.60080645	3.896774194	4.648387097	41.32580645	7.680645161	9.096774194	68.86129032	3.783870968	4.448387097	27.53548387	1033.715053	1410.942455	19	-76.65645161	-33268.9	287.8080645	202.3069839	325.2476774
11	5645245	920	52.0215988	-0.586667	6.694489247	10.16276882	60.88736559	4.55483871	6.874193548	45.53548387	8.619354839	13.63548387	77.1483871	4.064516129	6.761290323	31.61290323	2243.831175	3104.826232	6	-64.48548387	-15992.4	477.1820565	514.3907319	885.7310323	275.1858085	395.7078065	24	712.7	236682.3	5.794892473	2.785887097	61.38051075	4.109677419	1.151612903	47.43548387	7.4	5.016129032	74.87741935	3.290322581	3.864516129	27.44193548	981.4891316	1364.881884	51	-71.97235023	-31236	224.7058065	172.3276452	297.7513871
9	5636776.99	920	55.5663986	0.44	5.284139785	5.253494624	76.12607527	2.935483871	2.680645161	55.82580645	7.732258065	7.761290323	91.70967742	4.796774194	5.080645161	35.88387097	1778.882928	2463.931477	23	-55.69919679	-13869.1	411.3410101	772.4313089	1481.774032	61.39529664	113.4805258	27	3442.81	203613.8	5.252688172	-2.314919355	64.91962366	3.34516129	-3.632258065	47.83225806	7.248387097	-0.9	79.60322581	3.903225806	2.732258065	31.77096774	1501.752567	2401.381584	76	-49.83963134	-21630.4	190.5787097	310.2634129	564.8222903
8	5598132.28	920	93.0848007	1.6866699	5.695295699	12.56545699	51.74287634	2.9	9.135483871	34.97741935	8.558064516	16.36451613	70.32258065	5.658064516	7.229032258	35.34516129	1384.467195	1905.528242	0	-48.26612903	-11970	474.4806452	419.2251411	750.8018065	323.7245633	463.1913774	24	1607.67	235342.4	6.518682796	5.246774194	55.18575269	4.541935484	3.325806452	40.19032258	8.241935484	7.664516129	70.0516129	3.7	4.338709677	29.86129032	865.0527963	1458.077345	22	-45.52211982	-19756.6	289.8158065	202.633671	335.5550645
7	5579327.76	920	94.649498	0.486667	6.110887097	10.23763441	60.42204301	3.964516129	6.525806452	44.72258065	8.087096774	13.98709677	77.28064516	4.122580645	7.461290323	32.55806452	1679.554807	2156.243016	9	-73.80685484	-18304.1	547.391129	664.5696956	1174.860226	266.9953679	404.8181548	22	230.82	271506	4.861962366	2.580107527	68.74247312	3.24516129	1.074193548	55.85806452	6.529032258	4.467741935	80.57096774	3.283870968	3.393548387	24.71290323	948.1128982	1233.183106	66	-69.79585253	-30291.4	228.7906452	211.0222129	370.5622903
6	5571385.17	920	72.0999985	-0.546667	5.03561828	8.552150538	71.77674731	3.019354839	4.925806452	52.37096774	7.567741935	12.01290323	90.71935484	4.548387097	7.087096774	38.3483871	745.7686024	1169.629468	0	-52.73669355	-13078.7	406.8989919	444.182873	819.2691613	148.0771528	249.8208645	21	2481.09	201821.9	4.477956989	1.578091398	83.50255376	2.64516129	-0.6	70.57741935	6.303225806	3.503225806	94.39677419	3.658064516	4.103225806	23.81935484	905.4176242	1389.11539	75	-45.46935484	-19733.7	134.8032258	135.1660548	245.6955806
6	5574358.63	920	73.0755005	-0.0933333	5.213844086	12.66357527	59.46075269	3.04516129	9.209677419	43.5516129	8.096774194	16.22903226	75.8483871	5.051612903	7.019354839	32.29677419	551.8789238	770.5110258	0	-58.18064516	-14428.8	403.9881048	283.2793065	497.9006774	261.7741619	376.7735419	21	605.82	200378.1	4.574193548	5.756048387	72.29569892	2.574193548	4.206451613	59.29354839	6.25483871	7.474193548	84.60967742	3.680645161	3.267741935	25.31612903	615.4470414	1064.294774	9	-45.34827586	-19726.5	121.905178	78.10079355	141.8722581
6	5572137.4	920	56.1362991	-0.493333	5.510349462	8.817069892	71.34811828	3.425806452	5.351612903	53.20967742	8.022580645	12.24193548	89.67741935	4.596774194	6.890322581	36.46774194	751.4920718	1128.356939	0	-56.84233871	-14096.9	411.4266129	445.660494	814.2148387	163.5498827	262.5641258	24	2923.64	204067.6	4.685752688	1.884274194	82.54771505	2.835483871	-0.038709677	70.07741935	6.548387097	3.75483871	93.42258065	3.712903226	3.793548387	23.34516129	908.5072949	1471.981913	77	-47.65276498	-20681.3	145.5016129	145.0195129	267.3201613
6	5573569.85	920	53.0404015	-0.753333	4.92405914	12.29166667	61.33360215	2.961290323	8.677419355	44.5516129	7.451612903	15.90322581	79.27419355	4.490322581	7.225806452	34.72258065	624.6809323	872.7170161	0	-56.36491935	-13978.5	428.634879	312.92725	526.1283226	246.9108304	355.8778226	23	821.93	212602.9	4.02594086	5.23844086	74.6030914	2.14516129	3.522580645	62.47096774	5.64516129	7.258064516	86.66774194	3.5	3.735483871	24.19677419	672.8439592	1098.499881	23	-44.2735023	-19214.7	133.9167742	88.04577742	158.6089032
6	5574360.91	920	68.0647964	2.5533299	5.370026882	12.09435484	60.89247312	2.341935484	8.564516129	44.48387097	9.387096774	15.6516129	78.30322581	7.04516129	7.087096774	33.81935484	433.4631722	711.9136484	0	-48.07620968	-11922.9	428.4012097	334.9064315	662.0768387	244.6609849	376.6879871	24	766.54	212487	4.700806452	5.18561828	72.39852151	2.119354839	3.248387097	60.41935484	7.416129032	6.938709677	85.78064516	5.296774194	3.690322581	25.36129032	498.333978	906.1276548	33	-33.85931034	-14728.8	136.3864078	94.55822939	183.2663871
6	5571339.97	920	94.8249969	-1.69333	5.13172043	9.652284946	69.16021505	3.029032258	5.712903226	50.92580645	7.141935484	13.2	88.96774194	4.112903226	7.487096774	38.04193548	934.4447754	1287.371261	6	-59.72016129	-14810.6	432.7010081	429.8808327	773.0790323	171.1710069	277.1842194	22	1068.89	214619.7	4.683870968	2.607795699	79.25913978	2.735483871	0.274193548	67.18709677	6.587096774	4.622580645	90.18064516	3.851612903	4.348387097	22.99354839	987.7447608	1656.041503	109	-49.55460829	-21506.7	167.2864516	155.769371	273.4245161
5	5555435.85	920	66.5416031	-0.846667	4.768951613	9.032930108	78.29086022	3.090322581	6.048387097	62.85483871	6.077419355	12.09032258	92.00322581	2.987096774	6.041935484	29.1483871	1230.615704	1662.356623	2	-55.15282258	-13677.9	443.5550403	570.6727036	1073.976742	109.7085196	190.221171	24	791.43	220003.3	4.749327957	1.399731183	84.99260753	3.467741935	-0.522580645	74.50967742	6	3.148387097	93.71935484	2.532258065	3.670967742	19.20967742	740.8615933	1200.325123	91	-42.6937788	-18529.1	124.9877419	147.3418258	284.8749355
4	5535680.81	920	51.2084999	0.5	6.263844086	8.548655914	76.96801075	3.693548387	5.325806452	58.53548387	8.306451613	11.79677419	93.19032258	4.612903226	6.470967742	34.65483871	869.4909806	1302.034842	7	-49.82782258	-12357.3	480.1421371	438.2969214	809.1071613	128.8039252	228.0264613	27	1027.38	238150.5	6.48266129	1.141532258	83.33481183	4.687096774	-0.335483871	70.99354839	8.283870968	2.735483871	93.76774194	3.596774194	3.070967742	22.77419355	551.9530724	891.2226258	103	-47.88640553	-20782.7	186.1912903	147.6699774	264.6475806
3	5491101	920	49.7103996	-0.2	6.096236559	7.428494624	82.60120968	4.235483871	4.558064516	67.41290323	7.577419355	10.29677419	96.01612903	3.341935484	5.738709677	28.60322581	967.7785862	1486.506829	6	-42.61004016	-10609.9	372.450101	473.8744735	931.5093548	88.44324094	159.5780323	28	800.35	184362.8	6.306451613	0.474731183	84.50537634	4.922580645	-0.683870968	74.63548387	7.570967742	1.758064516	93.79677419	2.648387097	2.441935484	19.16129032	630.5731113	1118.032213	58	-34.53732719	-14989.2	129.9467742	135.6668355	266.8264194
3	5488581.22	920	155.6779938	-0.186667	6.00766129	7.00483871	83.48615591	3.874193548	3.674193548	66.14193548	7.732258065	9.993548387	97.78064516	3.858064516	6.319354839	31.63870968	1082.230085	1730.297797	13	-42.99314516	-10662.3	438.3481855	561.7739052	1027.587774	87.38630827	174.4058935	27	723.28	217420.7	6.161021505	-0.054032258	84.49018817	4.774193548	-1.422580645	74.09677419	7.490322581	1.361290323	92.92903226	2.716129032	2.783870968	18.83225806	680.0070177	1054.686226	90	-33.42788018	-14507.7	140.586129	149.8490645	286.4294194
3	5494939.05	920	199.6499939	-0.373333	6.807930108	7.042876344	83.86223118	4.193548387	3.932258065	70.03870968	8.951612903	9.874193548	97.22258065	4.758064516	5.941935484	27.18387097	1037.470561	1642.496584	20	-41.13991935	-10202.7	379.4127016	491.4992198	920.694129	72.37350363	142.0289484	26	1956.74	188188.7	7.18938172	-0.031182796	87.08709677	5.461290323	-1.587096774	76.95806452	8.812903226	1.383870968	95.90967742	3.351612903	2.970967742	18.9516129	593.9253929	1002.2031	65	-29.16105991	-12655.9	138.8212903	147.3135968	265.2785806
3	5495017.59	920	72.2098007	1.58667	5.639919355	9.042473118	78.02392473	3.251612903	5.474193548	62.87741935	7.509677419	12.15806452	93.44193548	4.258064516	6.683870968	30.56451613	1385.740259	1901.396971	16	-60.73467742	-15062.2	520.8131048	574.8950988	1007.438226	121.1945276	211.489229	24	1527.25	258323.3	5.730376344	1.812096774	84.94717742	4.258064516	0.096774194	74.2516129	7.25483871	3.467741935	94.91612903	2.996774194	3.370967742	20.66451613	861.3783995	1421.012719	82	-49.29308756	-21393.2	181.5009677	162.2197452	294.1539032
3	5491908.88	920	77.0131989	-2.51333	3.944086022	10.86505376	70.47352151	2.038709677	7.364516129	55.9	5.629032258	14.3	86.42903226	3.590322581	6.935483871	30.52903226	1377.246738	1769.096861	3	-63.90080645	-15847.4	521.3070565	464.429621	825.8088065	157.9928946	267.3807258	26	570.81	258568.3	4.225268817	3.647715054	77.78400538	2.777419355	2.135483871	66.5483871	5.558064516	5.64516129	87.56129032	2.780645161	3.509677419	21.01290323	873.4141364	1282.825865	84	-58.40460829	-25347.6	239.4816129	161.462771	293.8976129
2	5463748.03	920	72.6864014	0.52	3.088306452	11.16169355	76.77755376	1.903225806	7.990322581	62.0483871	4.258064516	14.40322581	91.19032258	2.35483871	6.412903226	29.14193548	518.4068652	738.3316903	1	-57.47951807	-14312.4	425.4088889	265.0606544	492.1039677	100.1385147	160.9964355	24	850.65	210577.4	3.112231183	4.306048387	82.2469086	2.132258065	2.758064516	71.40967742	3.970967742	5.867741935	90.80967742	1.838709677	3.109677419	19.4	207.8301961	368.9670194	37	-44.50276498	-19314.2	143.8851613	69.48525806	127.1988387
2	5466943.85	920	100.2509995	0.126667	3.086424731	10.50456989	80.65524194	1.980645161	7.425806452	66.18709677	4.019354839	13.62258065	93.70967742	2.038709677	6.196774194	27.52258065	543.2907173	771.4401	5	-50.11532258	-12428.6	414.4530242	285.1417621	508.4098387	82.66819254	148.9370355	28	1271.31	205568.7	3.035887097	3.559946237	85.95443548	2.187096774	1.74516129	75.74516129	3.880645161	5.196774194	93.19032258	1.693548387	3.451612903	17.44516129	284.4121574	476.3938323	128	-42.70207373	-18532.7	153.5287097	87.4051	151.6195484
2	5465441.08	920	56.3596001	-0.413333	3.677688172	9.458870968	80.11774194	2.093548387	6.780645161	66.03548387	5.4	12.23225806	93.51612903	3.306451613	5.451612903	27.48064516	275.4016282	403.1520935	0	-12.60443548	-3125.9	275.5975806	234.4215927	423.8529677	78.40213831	131.6299032	26	1402.35	136696.4	3.576075269	2.465456989	84.77956989	2.293548387	1.238709677	70.88387097	4.751612903	3.638709677	93.27741935	2.458064516	2.4	22.39354839	124.5113549	272.6160452	54	2.034022989	884.8	24.54789644	18.08850968	33.25812903
1	5445508.93	920	81.1055984	0.433333	3.907392473	8.608064516	86.43010753	2.525806452	5.629032258	71.61290323	5.112903226	11.76129032	98.7483871	2.587096774	6.132258065	27.13548387	832.6482387	1261.013097	10	-43.45846774	-10777.7	371.8324597	371.2764536	664.4323871	60.70314113	119.5004935	29	1103.92	184428.9	4.377822581	2.203629032	90.88360215	3.187096774	0.951612903	83.06451613	5.422580645	3.629032258	97.08064516	2.235483871	2.677419355	14.01612903	313.971406	456.7413452	44	-31.12096774	-13506.5	116.1235484	98.3128	176.0803548
1	5439773.7	920	88.7724991	0.933333	3.454435484	11.84677419	75.67916667	2.248387097	8.164516129	58.96129032	4.532258065	15.56451613	92.00645161	2.283870968	7.4	33.04516129	973.5458863	1308.595935	0	-62.20524194	-15426.9	511.6856855	359.1213145	629.2092581	134.2020577	231.0231677	22	278.92	253796.1	3.641263441	4.93561828	83.6686828	2.635483871	2.809677419	72.6	4.561290323	7.041935484	92.63870968	1.925806452	4.232258065	20.03870968	531.6132906	798.2947645	95	-63.80230415	-27690.2	186.2164516	101.9409258	179.3137097
1	5444220.63	920	60.9131012	1.01333	3.802419355	9.894623656	81.68803763	2.451612903	6.696774194	66.9	4.990322581	13.10645161	95.62903226	2.538709677	6.409677419	28.72903226	897.2374597	1322.848332	5	-52.36290323	-12986	448.9701613	400.7093488	760.9595484	82.82239919	149.1822419	27	1299.11	222689.2	4.239919355	3.425403226	87.68884409	3.25483871	2.151612903	78.55806452	5.141935484	4.858064516	95.49032258	1.887096774	2.706451613	16.93225806	364.8231385	572.0595194	66	-40.35506912	-17514.1	147.8596774	111.0928419	201.060129
1	5440072.13	920	45.2053986	1.77333	3.990994624	11.28400538	77.62876344	2.470967742	7.996774194	60.68387097	5.4	14.93225806	92.54516129	2.929032258	6.935483871	31.86129032	685.1344952	971.5255903	0	-45.42459677	-11265.3	533.0883065	398.9738266	706.3220323	121.9058091	215.6848129	23	237.84	264411.8	4.513172043	4.659946237	84.33602151	3.332258065	3.04516129	73.06451613	5.593548387	6.741935484	93.60967742	2.261290323	3.696774194	20.54516129	335.4407726	541.4680581	72	-40.19447005	-17444.4	324.4274194	186.2171226	301.9643226
4	5534074.13	924	5.02494	-0.32	5.915994624	8.022043011	78.29569892	3.480645161	4.506451613	59.49677419	7.783870968	11.3	95.77741935	4.303225806	6.793548387	36.28064516	900.3046194	1393.796942	14	-47.94516129	-11890.4	478.3114919	459.731248	836.4937742	113.2299506	210.9745806	25	661.29	237242.5	6.171370968	0.622849462	83.02701613	4.416129032	-0.770967742	70.77419355	7.896774194	2.167741935	93.23870968	3.480645161	2.938709677	22.46451613	493.6245108	796.9943968	96	-38.90368664	-16884.2	165.9574194	140.2829194	251.2863226
26	6056230	930	44.5252991	0.426667	4.524731183	12.48991935	84.12083333	2.593548387	9.522580645	67.1	6.196774194	15.33870968	97.92258065	3.603225806	5.816129032	30.82258065	411.0432871	578.0236129	0	-41.07226563	-10514.5	385.6903689	268.8655111	522.8325806	99.83079469	200.8526097	28	1844.87	188216.9	6.56155914	4.818817204	93.89677419	4.125806452	3.406451613	82.9516129	8.664516129	6.090322581	99.57741935	4.538709677	2.683870968	16.62580645	314.507303	624.6561452	15	-27.21705069	-11812.2	140.3141935	106.5524129	191.2795484
25	6020916.5	930	64.3783035	0.806667	6.359005376	9.544489247	87.38763441	4.225806452	7.458064516	71.24193548	8.396774194	11.63870968	97.91290323	4.170967742	4.180645161	26.67096774	516.1853397	774.8582645	1	-39.72529183	-10209.4	354.2956879	249.5210698	458.5267097	60.8702201	112.5647742	30	8033.01	172542	7.077016129	1.630376344	95.39892473	4.938709677	0.161290323	83.93548387	9.061290323	2.790322581	99.75806452	4.122580645	2.629032258	15.82258065	335.4576984	753.6115226	40	-20.96658986	-9099.5	121.8854839	77.90014839	141.1122903
20	5904295	930	37.9118996	-1.6866699	3.388844086	10.00430108	83.44233871	2.077419355	6.190322581	65.14516129	4.774193548	13.2483871	98.61935484	2.696774194	7.058064516	33.47419355	528.5000851	741.1895774	9	-39.54023904	-9924.6	401.4906694	282.8441456	526.9859032	80.99342868	154.6868484	23	1117.23	197934.9	3.116801075	2.142741935	81.4952957	1.922580645	-0.683870968	67.82903226	4.24516129	4.703225806	92.94516129	2.322580645	5.387096774	25.11612903	999.1414221	1636.166642	176	-44.56797235	-19342.5	210.9641935	160.7816355	262.8822903
13	5695277.59	930	66.5849991	0.193333	4.832123656	8.907123656	74.97016129	2.874193548	5.983870968	54.31935484	6.567741935	11.74193548	91.4	3.693548387	5.758064516	37.08064516	753.7564139	1162.422852	3	-43.97670683	-10950.2	404.4121212	328.2346531	625.2465484	115.8643604	204.348371	27	3917.69	200184	4.079704301	1.411155914	62.96209677	2.432258065	-1.232258065	45.37741935	5.625806452	3.651612903	80.3	3.193548387	4.883870968	34.92258065	610.7968666	1116.986461	157	-42.29861751	-18357.6	188.0512903	114.8623839	196.0762258
10	5638715	930	73.7232971	0.2	6.661155914	7.608736559	76.77311828	4.34516129	4.729032258	60.64193548	8.9	10.66129032	93.67419355	4.55483871	5.932258065	33.03225806	1432.727797	1898.702523	17	-55.25403226	-13703	496.3252016	732.0282298	1343.996065	127.4980502	226.2408323	21	289.42	246177.3	6.300134409	-0.415860215	72.95336022	4.312903226	-2.193548387	57.19032258	8.55483871	1.567741935	86.5	4.241935484	3.761290323	29.30967742	1033.142851	1615.150961	104	-54.65299539	-23719.4	283.466129	305.2752097	513.489871
11	5644135.98	930	57.6478996	0.433333	6.653091398	8.424596774	68.39489247	4.322580645	4.890322581	51.70645161	8.790322581	11.99354839	87.22258065	4.467741935	7.103225806	35.51612903	2611.742381	3411.191519	16	-65.28427419	-16190.5	497.0147177	619.872127	1106.029613	186.1518504	303.5262774	22	240.5	246519.3	6.228897849	0.857795699	67.04677419	4.383870968	-1.203225806	51.73225806	8.190322581	3.396774194	81.68064516	3.806451613	4.6	29.9483871	1131.765278	1589.784877	83	-70.59078341	-30636.4	230.1383871	215.1585839	370.0967419
6	5574797.94	930	77.2222977	-0.593333	3.210752688	14.59758065	55.29005376	1.680645161	10.53870968	39.97741935	5.216129032	18.6	72.02903226	3.535483871	8.061290323	32.0516129	570.0879984	893.4464871	0	-47.89153226	-11877.1	432.1512097	205.2243891	393.5607742	229.9030339	338.2047097	22	483.33	214347	2.175	6.977553763	68.83696237	0.729032258	4.212903226	56.32903226	3.6	9.606451613	83.26129032	2.870967742	5.393548387	26.93225806	573.9635546	1043.347903	46	-35.71658986	-15501	144.8080645	62.77928065	115.3202258
4	5534058.45	930	10.3456001	-0.0933333	5.915994624	8.022043011	78.29569892	3.480645161	4.506451613	59.49677419	7.783870968	11.3	95.77741935	4.303225806	6.793548387	36.28064516	900.3046194	1393.796942	14	-47.94516129	-11890.4	478.3114919	459.731248	836.4937742	113.2299506	210.9745806	25	661.29	237242.5	6.171370968	0.622849462	83.02701613	4.416129032	-0.770967742	70.77419355	7.896774194	2.167741935	93.23870968	3.480645161	2.938709677	22.46451613	493.6245108	796.9943968	96	-38.90368664	-16884.2	165.9574194	140.2829194	251.2863226
2	5466976.16	930	75.0309982	-0.633333	3.627150538	9.253360215	83.1108871	2.222580645	5.987096774	67.77096774	4.870967742	12.47741935	96.72258065	2.648387097	6.490322581	28.9516129	511.1612378	780.9747323	14	-46.87108434	-11670.9	359.9434343	291.5964358	525.0512903	79.37606156	142.893871	26	2680.08	178172	3.44327957	2.296505376	87.48534946	2.193548387	0.596774194	76.18064516	4.606451613	3.822580645	94.43870968	2.412903226	3.225806452	18.25806452	193.0442104	346.1314613	46	-28.69792627	-12454.9	111.8383871	76.50002258	140.5666452
2	5465763.4	930	81.6796036	-0.566667	3.644623656	8.978225806	83.75174731	2.25483871	5.664516129	68.68709677	4.764516129	12.28387097	97.28064516	2.509677419	6.619354839	28.59354839	547.031775	829.7698968	15	-45.45604839	-11273.1	385.471371	318.7321391	572.2942258	71.14957117	134.4968516	26	2787.6	191193.8	3.431586022	1.852419355	87.92271505	2.241935484	-0.296774194	77.51612903	4.535483871	3.541935484	95.1	2.293548387	3.838709677	17.58387097	232.4803539	399.429629	77	-28.32764977	-12294.2	113.6558065	81.09387419	143.4566774
13	5695102.41	933	48.3535004	0.173333	4.87983871	9.061424731	74.57768817	2.9	6.009677419	53.95806452	6.612903226	11.93225806	91.15806452	3.712903226	5.922580645	37.2	780.3023809	1168.234013	4	-45.97389558	-11447.5	407.5466667	324.0781281	616.169129	120.1505935	210.2960968	26	3699.2	201735.6	4.098790323	1.55483871	62.84354839	2.429032258	-1.132258065	45.01290323	5.667741935	3.787096774	80.33870968	3.238709677	4.919354839	35.32580645	614.7094604	1128.917771	156	-43.41889401	-18843.8	188.8512903	114.2152774	195.3588387
12	5670975.54	933	53.7857018	-0.173333	4.554032258	12.45080645	58.59959677	3.003225806	8.864516129	43.10967742	5.858064516	16.04193548	73.78064516	2.85483871	7.177419355	30.67096774	1283.005155	1741.305687	0	-61.59032258	-15274.4	511.3282258	576.3640806	1007.187065	264.7321925	383.3330871	19	3302.44	253618.8	3.519758065	4.853360215	61.02150538	2.087096774	2.383870968	47.7516129	4.970967742	7.612903226	75.26129032	2.883870968	5.229032258	27.50967742	1259.922664	1732.931497	58	-64.30207373	-27907.1	217.2987097	186.6120065	329.5383548
3	5488556.94	933	54.8728981	1.5599999	6.249462366	7.103091398	83.22741935	4.003225806	3.851612903	66.13225806	7.993548387	10.21612903	97.48387097	3.990322581	6.364516129	31.3516129	1149.154593	1743.221571	9	-46.69233871	-11579.7	444.6487903	570.1337238	1071.614194	91.06892883	183.7922065	28	558.14	220545.8	6.276612903	-0.097580645	84.05188172	4.870967742	-1.716129032	73.19677419	7.64516129	1.4	93.05483871	2.774193548	3.116129032	19.85806452	723.6774334	1152.565142	88	-34.90299539	-15147.9	156.3441935	166.7278548	310.1988065
3	5490306.12	933	45.7537994	0.0533333	6.080645161	11.85268817	64.61155914	4.132258065	8.422580645	51.56451613	7.809677419	15.38387097	78.23870968	3.677419355	6.961290323	26.67419355	1052.507956	1365.851513	0	-65.91370968	-16346.6	513.2479839	413.0470907	729.1871935	281.7196268	418.0277129	25	127.63	254571	5.975537634	4.125	72.3344086	4.690322581	2.74516129	62.06451613	7.322580645	5.687096774	81.58387097	2.632258065	2.941935484	19.51935484	626.6770562	1045.891726	34	-51.16059908	-22203.7	173.0764516	115.5428645	212.618129
26	6057580	940	62.7759018	0.06	3.927688172	13.32862903	82.81505376	2.158064516	10.61290323	65.63548387	5.532258065	16.21935484	96.16774194	3.374193548	5.606451613	30.53225806	455.1606266	619.9708968	0	-50.05859375	-12815	390.4854508	242.9501051	473.8786774	107.1975599	206.6189258	29	1363.97	190556.9	5.619758065	5.746236559	92.12083333	3.303225806	4.24516129	80.89354839	7.590322581	7.029032258	98.48064516	4.287096774	2.783870968	17.58709677	381.7132226	697.8047871	9	-39.9859447	-17353.9	162.4241935	112.3439581	197.7105161
26	6057739.82	940	40.2464981	0.533333	4.417069892	13.69166667	81.50524194	2.367741935	11.00645161	64.32258065	6.303225806	16.61612903	94.62903226	3.935483871	5.609677419	30.30645161	362.9908696	514.5632742	0	-44.20817121	-11361.5	381.8433265	221.4188919	440.3194516	133.0746868	250.1384806	29	1350.36	185957.7	6.296908602	6.016666667	91.175	3.706451613	4.496774194	79.18064516	8.470967742	7.367741935	97.80645161	4.764516129	2.870967742	18.62580645	330.7111085	614.0158613	8	-38.42580645	-16676.8	158.8745161	103.4601129	181.5215161
26	6057537.59	940	60.2701988	0.02	3.451075269	12.95174731	84.53602151	2.080645161	9.809677419	66.67096774	4.580645161	16.09032258	98.37741935	2.5	6.280645161	31.70645161	481.3936191	696.7255226	0	-41.71698842	-10804.7	395.6672165	243.5265881	500.8970323	87.33007383	179.7093871	29	2214.28	191898.6	4.511424731	5.335483871	93.93360215	3.090322581	3.616129032	82.81290323	5.783870968	6.65483871	99.47419355	2.693548387	3.038709677	16.66129032	340.88887	706.1058226	19	-26.78041475	-11622.7	139.6645161	100.3144323	186.2823226
25	6020933.9	940	63.2579002	0.653333	5.835752688	9.287634409	87.56196237	3.703225806	6.909677419	70.94516129	7.732258065	11.40645161	97.94193548	4.029032258	4.496774194	26.99677419	482.976639	752.9338	2	-35.63463035	-9158.1	341.601848	248.5539393	460.5879355	54.12138237	102.4655548	29	8411.96	166360.1	7.192741935	1.314516129	95.58709677	4.870967742	-0.206451613	84.39032258	9.312903226	2.464516129	99.65806452	4.441935484	2.670967742	15.26774194	349.4081173	768.1621935	53	-20.47672811	-8886.9	117.2151613	79.09183871	143.9070645
20	5907823.49	940	86.8729019	-0.493333	4.542069892	10.07325269	85.11505376	3.112903226	7.558064516	68.9483871	5.819354839	12.69677419	96.93548387	2.706451613	5.138709677	27.98709677	507.750653	740.4594935	0	-47.90912698	-12073.1	399.6004065	318.4071306	598.6493871	89.62825613	165.7729613	27	3669.56	196603.4	3.955241935	2.235483871	80.85927419	2.493548387	-0.541935484	67.37741935	5.390322581	4.706451613	94.60645161	2.896774194	5.248387097	27.22903226	1014.790723	1578.741048	170	-47.40599078	-20574.2	207.2693548	157.3805161	260.1695484
12	5675692.08	940	56.7872009	0.28	6.193548387	12.60766129	58.73736559	4.648387097	9.65483871	41.32903226	7.722580645	15.84193548	74.07741935	3.074193548	6.187096774	32.7483871	1078.424869	1404.894681	0	-68.28955823	-17004.1	483.7589899	547.7405933	963.108	335.2666836	462.2184613	23	1566.33	239460.7	5.355376344	5.657123656	59.40456989	3.680645161	4.048387097	45.38064516	7.025806452	7.693548387	74.55483871	3.34516129	3.64516129	29.17419355	1040.979239	1404.089435	17	-69.92903226	-30349.2	227.5980645	191.6626935	326.8145161
11	5648258.45	940	77.7257004	-0.506667	6.61438172	5.653360215	74.58413978	3.8	2.751612903	53.7	8.680645161	8.674193548	91.77419355	4.880645161	5.922580645	38.07419355	2198.501128	3342.52821	23	-43.94798387	-10899.1	394.0461694	604.7743468	1122.227161	94.90120645	179.8354968	27	1884.77	195446.9	5.824865591	-1.470833333	66.63077957	3.877419355	-3.409677419	49.09677419	7.716129032	0.319354839	82.04516129	3.838709677	3.729032258	32.9483871	1100.820894	1673.353681	99	-51.46543779	-22336	188.0232258	230.3704839	400.6205161
11	5645785.97	940	73.0653	0.326667	6.043413978	8.983602151	65.23763441	4.15483871	5.722580645	49.33225806	7.516129032	12.42258065	82.27419355	3.361290323	6.7	32.94193548	2419.717897	3268.364103	7	-60.75040323	-15066.1	474.2185484	569.5090665	1027.75371	203.610076	313.3706129	27	1129.18	235212.4	5.079569892	1.547311828	64.85107527	3.387096774	-0.722580645	49.4516129	6.64516129	3.919354839	79.74193548	3.258064516	4.641935484	30.29032258	1094.992732	1527.016058	100	-66.78410138	-28984.3	246.0619355	219.8785161	382.8230968
9	5636212.87	940	76.9809036	-2.0733299	5.17983871	7.984274194	72.35	3.064516129	5.335483871	53.01612903	7.403225806	10.91612903	87.76451613	4.338709677	5.580645161	34.7483871	1652.541842	2244.626071	1	-60.22709163	-15117	439.3699797	696.2608776	1308.52471	118.8362564	198.7822774	23	818.09	216609.4	5.058870968	0.237096774	68.14032258	3.303225806	-1.129032258	52.37741935	6.880645161	1.803225806	81.68709677	3.577419355	2.932258065	29.30967742	1332.643628	2074.847255	69	-52.42984055	-23016.7	134.0390164	184.8288692	348.2627097
7	5574167.76	940	74.7329025	-0.36	5.922983871	7.169354839	73.89448925	3.732258065	3.606451613	57.22903226	7.716129032	10.66129032	91.10967742	3.983870968	7.05483871	33.88064516	1726.849979	2440.467584	42	-56.62862903	-14043.9	414.6745968	623.5011492	1176.824258	116.8812552	213.0879613	22	190.9	205678.6	5.977822581	-0.305913978	78.03709677	4.419354839	-2.087096774	62.97741935	7.538709677	1.55483871	90.70645161	3.119354839	3.641935484	27.72903226	757.6023846	1282.82629	79	-44.109447	-19143.5	150.0280645	174.5505548	330.3213871
6	5574555.59	940	102.9670029	-0.713333	3.881451613	13.98293011	56.46572581	1.796774194	10.11935484	40.73870968	6.667741935	17.86129032	73.4483871	4.870967742	7.741935484	32.70967742	537.8321548	816.5991032	0	-50.89839357	-12673.7	444.8381818	246.3555358	458.151129	242.564022	357.7129194	22	486.87	220194.9	2.811155914	6.529704301	68.89139785	0.996774194	3.983870968	57.37096774	4.635483871	8.967741935	81.63548387	3.638709677	4.983870968	24.26451613	563.9336457	1028.625742	27	-38.07494253	-16562.6	147.4139159	73.94225484	134.1484839
6	5574117.04	940	80.2235031	-0.82	5.619489247	9.237365591	69.80322581	3.248387097	5.667741935	50.92903226	8.338709677	12.73225806	89.17096774	5.090322581	7.064516129	38.24193548	687.0622222	1026.039732	5	-50.47217742	-12517.1	476.4179435	505.0575524	928.9759355	161.8206083	265.4036935	23	1991	236303.3	5.430107527	2.434274194	81.15295699	3.235483871	0.758064516	69.47419355	7.619354839	4.309677419	92.1	4.383870968	3.551612903	22.62580645	762.256697	1333.752939	79	-40.22880184	-17459.3	222.64	208.9614032	345.6995161
4	5537870.69	940	122.9169998	0.466667	5.615591398	8.14905914	79.17043011	3.358064516	4.596774194	60.77096774	7.448387097	11.45806452	95.8	4.090322581	6.861290323	35.02903226	904.3024391	1388.796332	12	-46.84395161	-11617.3	448.1647177	407.1970544	743.6029355	108.524649	198.0785645	26	1627.7	222289.7	5.532392473	0.747983871	83.90416667	3.848387097	-0.683870968	71.9	7.180645161	2.403225806	93.69354839	3.332258065	3.087096774	21.79354839	508.5091894	897.4586903	80	-38.92235023	-16892.3	158.656129	131.8890484	238.9995161
4	5533284.33	940	56.5312004	-3.3466699	4.661693548	8.109139785	78.37083333	2.816129032	4.477419355	62.32903226	6.512903226	11.39677419	93.57096774	3.696774194	6.919354839	31.24193548	991.5442513	1445.063745	18	-51.9868	-12996.7	421.8078947	395.1478958	767.0473226	97.16369655	163.4165516	26	493.59	208373.1	4.596236559	0.693951613	81.41787634	2.951612903	-0.861290323	69.32580645	6.05483871	2.387096774	92.1516129	3.103225806	3.248387097	22.82580645	471.977688	748.9890097	70	-37.74393593	-16494.1	145.829316	118.8684602	213.7557419
3	5491025.96	940	31.0643997	-0.606667	6.470026882	6.64327957	84.88333333	4.525806452	3.880645161	69.81290323	8.04516129	9.422580645	97.15806452	3.519354839	5.541935484	27.34516129	889.9068413	1353.322858	7	-38.57429719	-9605	344.0529293	465.0486835	919.6007742	71.95230266	137.6232161	28	868.08	170306.2	6.721774194	-0.2875	84.70430108	5.319354839	-1.396774194	74.98387097	8.025806452	0.935483871	93.27096774	2.706451613	2.332258065	18.28709677	571.0820924	955.316529	52	-29.68689655	-12913.8	113.2313916	126.2226989	247.7421613
3	5492057.1	940	67.9434967	-0.113333	5.356182796	11.85094086	67.72325269	3.158064516	8.483870968	55.10967742	7.283870968	15.11935484	79.95806452	4.125806452	6.635483871	24.8483871	1087.809244	1532.706406	0	-61.62419355	-15282.8	481.8560484	393.3065343	696.4106129	217.0475972	321.7649323	26	643.48	239000.6	5.251344086	4.769758065	72.29301075	3.832258065	3.377419355	62.83870968	6.796774194	6.377419355	80.59677419	2.964516129	3	17.75806452	662.221582	987.5981258	37	-55.3921659	-24040.2	188.6996774	113.4858968	213.0718387
3	5492291.81	940	89.0115967	-0.4	5.280376344	12.09771505	66.24650538	2.916129032	8.738709677	53.22903226	7.809677419	15.30967742	79.12258065	4.893548387	6.570967742	25.89354839	1192.666553	1622.313006	0	-68.52298387	-16993.7	509.7479839	405.852119	708.9042581	225.1302897	348.143071	26	981.64	252835	5.477822581	5.114247312	71.97876344	3.877419355	3.683870968	61.30322581	7.112903226	6.919354839	80.86451613	3.235483871	3.235483871	19.56129032	689.7351025	1044.940887	32	-62.95967742	-27324.5	259.2177419	138.6141419	248.3058387
3	5489373.52	940	54.1739006	-0.533333	6.131586022	7.248790323	82.68400538	4.274193548	4.441935484	67.39354839	7.748387097	9.987096774	96.33548387	3.474193548	5.54516129	28.94193548	1189.183867	1774.411255	0	-51.81814516	-12850.9	459.390121	601.6161593	1122.454968	88.62181653	162.1395	28	553.77	227857.5	6.129032258	0.248790323	83.72069892	4.674193548	-0.929032258	73.07419355	7.477419355	1.44516129	92.77419355	2.803225806	2.374193548	19.7	670.3903083	1120.784358	72	-35.76336406	-15521.3	150.9674194	160.5906581	307.5769677
3	5489957.54	940	86.2876968	-0.68	7.278897849	11.17741935	66.69798387	5.019354839	8.15483871	54.1483871	9.267741935	14.27419355	79.21290323	4.248387097	6.119354839	25.06451613	647.316002	922.3487484	0	-39.00241935	-9672.6	354.277621	318.4389698	591.2669677	278.8947165	386.5309968	24	113.96	175721.7	7.504569892	3.602688172	73.21948925	5.932258065	2.535483871	62.68387097	9.074193548	4.570967742	82.33548387	3.141935484	2.035483871	19.6516129	424.6074028	742.3721194	4	-27.74262673	-12040.3	37.11580645	29.26287742	57.98432258
3	5494443.37	940	65.4266968	1.65333	5.910483871	9.356048387	76.7780914	3.629032258	5.522580645	61.10967742	7.774193548	12.7483871	92.6	4.14516129	7.225806452	31.49032258	1267.071149	1730.460345	12	-59.27217742	-14699.5	520.6209677	552.9803952	972.3491613	143.6086216	250.652871	24	659.53	258228	6.074596774	2.008198925	83.68266129	4.729032258	-0.15483871	72.4516129	7.548387097	3.896774194	94.13548387	2.819354839	4.051612903	21.68387097	843.989671	1477.395584	57	-51.40875576	-22311.4	201.8635484	169.6142742	311.2647097
2	5462227.58	940	88.2249985	0.173333	3.402822581	10.01129032	82.09932796	2.112903226	6.977419355	66.62903226	4.658064516	13.19354839	95.6516129	2.54516129	6.216129032	29.02258065	483.2434394	696.7579774	6	-48.9532	-12238.3	382.1710526	277.992731	514.6339355	80.65130953	141.4708742	25	575.16	188792.5	3.238037634	3.258467742	86.89166667	2.206451613	1.980645161	77.34516129	4.141935484	4.764516129	94.35483871	1.935483871	2.783870968	17.00967742	172.3907233	263.271729	41	-32.62237443	-14288.6	115.8872549	68.07680394	125.382129
2	5461751.85	940	66.3572006	0.48	2.636693548	11.89193548	74.64610215	1.54516129	8.209677419	57.88387097	3.496774194	15.59354839	90.41290323	1.951612903	7.383870968	32.52903226	554.9731448	784.3094548	3	-56.57258065	-14030	512.2215726	283.5037823	508.3172258	105.8335804	182.7837806	24	687.58	254061.9	3.112768817	4.867607527	79.83696237	2.35483871	3.4	68.41290323	3.838709677	6.706451613	88.85806452	1.483870968	3.306451613	20.44516129	297.0959876	445.7012839	84	-61.13387097	-26532.1	205.0309677	83.43665806	149.6266774
2	5467353.5	940	53.6250992	-0.533333	3.472849462	10.00120968	80.99314516	2.106451613	6.587096774	65.30645161	4.625806452	13.31612903	95.20322581	2.519354839	6.729032258	29.89677419	533.8512631	788.5105645	8	-50.72168675	-12629.7	382.3276768	278.3985017	493.1123871	92.85551442	161.4157516	26	2424.75	189252.2	3.361021505	2.89811828	86.35241935	2.109677419	0.822580645	74.2483871	4.525806452	4.548387097	93.69677419	2.416129032	3.725806452	19.4483871	217.1538422	416.0753774	66	-31.90921659	-13848.6	113.5425806	71.00326774	130.7198065
1	5443476.42	940	71.2201996	1.84667	3.347849462	10.84704301	78.11774194	2.070967742	7.548387097	63.01612903	4.519354839	14.16129032	92.70967742	2.448387097	6.612903226	29.69354839	962.8133657	1334.799619	0	-59.44959677	-14743.5	492.922379	403.0858891	714.5238065	99.56758992	176.8010516	27	1033.84	244489.5	3.662768817	4.273387097	84.36854839	2.832258065	2.964516129	75.14193548	4.519354839	5.893548387	92.06451613	1.687096774	2.929032258	16.92258065	459.2259765	688.6793097	93	-52.61658986	-22835.6	177.4887097	116.5465839	207.9849355
1	5443343.91	940	86.4409027	-0.346667	3.06061828	11.19233871	76.73293011	1.722580645	7.74516129	61.22258065	4.096774194	14.57096774	91.4483871	2.374193548	6.825806452	30.22580645	958.2000798	1325.026948	0	-59.60282258	-14781.5	510.7336694	402.1764758	710.7826452	103.2053881	182.9086516	27	919.36	253323.9	3.336021505	4.504704301	83.38736559	2.441935484	2.996774194	74.23870968	4.15483871	6.190322581	91.39677419	1.712903226	3.193548387	17.15806452	473.9281486	717.6806065	94	-54.88686636	-23820.9	176.0335484	110.4695742	199.9656452
4	5535201.01	947	8.7927504	-0.28	4.893548387	8.248655914	77.98400538	3.125806452	4.748387097	58.75806452	6.787096774	11.60322581	95.08064516	3.661290323	6.85483871	36.32258065	921.0192499	1383.001419	6	-49.13654618	-12235	453.5606061	417.8243972	775.728	107.2543771	192.3540226	25	498.5	224512.5	4.63561828	0.728763441	83.68306452	2.848387097	-1.132258065	71.70967742	6.322580645	2.393548387	93.39032258	3.474193548	3.525806452	21.68064516	481.8083763	806.8279548	68	-37.35724138	-16250.4	126.4553398	103.5112075	188.8378387
11	5648615.59	950	50.7288017	-1.5533299	6.183736559	6.470430108	73.90255376	3.303225806	3.403225806	53.91612903	8.187096774	9.512903226	91.21290323	4.883870968	6.109677419	37.29677419	2612.435411	3703.59971	25	-54.1483871	-13428.8	433.2120968	631.995125	1142.334839	103.4908595	186.0849548	26	2410.43	214873.2	5.495295699	-0.670967742	67.70268817	3.65483871	-2.277419355	49.84193548	7.377419355	1.248387097	83.46451613	3.722580645	3.525806452	33.62258065	1150.850865	1669.689071	173	-54.89539171	-23824.6	215.5729032	245.2283355	419.2114839
6	5572438.7	950	87.2675018	-0.133333	4.98655914	10.54099462	66.59556452	2.896774194	6.864516129	49.60645161	7.722580645	14.11290323	84.70322581	4.825806452	7.248387097	35.09677419	759.4700714	1139.417019	0	-59.35201613	-14719.3	440.3122984	399.5431391	720.8394516	197.1730504	304.4566387	23	1805.13	218394.9	4.152150538	3.578763441	79.74018817	2.241935484	1.374193548	67.6516129	6.161290323	5.570967742	91.00322581	3.919354839	4.196774194	23.3516129	785.4588804	1335.327252	56	-45.60276498	-19791.6	147.4451613	118.0812065	208.9434516
6	5575050.15	950	73.3501968	-1.00667	3.12311828	14.84516129	54.62110215	1.680645161	10.76129032	40.20322581	4.858064516	18.82903226	71.20967742	3.177419355	8.067741935	31.00645161	569.034104	910.1389581	0	-47.65846774	-11819.3	413.777621	182.5936593	357.8916774	229.3227012	336.5581419	22	500.1	205233.7	2.757392473	7.365456989	68.02298387	1.306451613	4.9	55.88064516	4.209677419	9.8	80.59032258	2.903225806	4.9	24.70967742	505.7191859	884.5832548	29	-35.2359447	-15292.4	123.7409677	50.34756774	95.76712903
6	5572741.1	950	85.6343994	1.3200001	6.337365591	9.522983871	68.94596774	4.135483871	6.258064516	51.21290323	9.196774194	12.78709677	86.9483871	5.061290323	6.529032258	35.73548387	512.9034625	780.5333419	0	-47.86048387	-11869.4	353.7485887	364.9388468	628.223	207.8770641	310.3691226	24	2362.64	175459.3	5.24233871	2.690994624	81.14744624	3.332258065	1.364516129	69.27096774	7.177419355	4.041935484	91.63548387	3.84516129	2.677419355	22.36451613	680.0936965	1172.116529	44	-35.62142857	-15459.7	53.47935484	52.43945161	95.18335484
4	5532269.82	950	49.4065018	0.52	7.155510753	10.41317204	69.0219086	4.467741935	8.216129032	53.18064516	9.396774194	12.21935484	82.02580645	4.929032258	4.003225806	28.84516129	0	0	0	0	0	503.6014141	428.8903445	809.6989032	210.0342232	287.197071	26	507.07	249282.7	7.509543011	4.193682796	71.60174731	5.535483871	3.170967742	61.27419355	9.212903226	5.112903226	80.83548387	3.677419355	1.941935484	19.56129032	0	0	0	0	0	218.8097087	121.0366233	223.7970645
3	5493144.6	950	56.4324989	-0.72	5.971639785	8.51922043	80.07997312	3.741935484	5.164516129	66.39677419	7.735483871	11.5	94.04193548	3.993548387	6.335483871	27.64516129	1235.609524	1793.918687	12	-53.83870968	-13352	404.1580645	462.8561331	845.8536774	103.9975526	185.3047968	27	1099.44	200462.4	6.175806452	1.556182796	85.43629032	4.677419355	0.025806452	75.21935484	7.612903226	3.006451613	94.79032258	2.935483871	2.980645161	19.57096774	671.7812675	1164.029603	69	-37.85737327	-16430.1	150.7480645	139.478571	267.3946452
3	5491884.04	950	76.4991989	-1.66	6.384408602	11.58387097	67.98736559	4.135483871	8.606451613	55.54516129	8.548387097	14.62258065	79.71935484	4.412903226	6.016129032	24.17419355	902.4484851	1300.051677	0	-58.92580645	-14613.6	442.4975806	380.758375	685.5639032	232.1698536	332.1481613	27	584.75	219478.8	6.312768817	4.456989247	72.12325269	4.874193548	3.248387097	62.76451613	7.780645161	5.835483871	80.39032258	2.906451613	2.587096774	17.62580645	611.9916869	922.4032419	26	-53.70898618	-23309.7	137.9374194	89.4326	175.5859032
5	5555425.42	952	14.9006996	-0.473333	5.878763441	11.50604839	68.46424731	3.519354839	8.303225806	54.6	8.096774194	14.69677419	81.99677419	4.577419355	6.393548387	27.39677419	880.3429941	1222.044406	0	-49.75100402	-12388	489.4163636	510.0289355	918.2838387	215.423407	323.9200774	25	418.71	242261.1	6.186962366	3.792473118	75.95497312	4.448387097	1.819354839	65.02258065	7.906451613	5.7	86.11935484	3.458064516	3.880645161	21.09677419	611.2000601	909.972071	44	-50.56506849	-22147.5	189.8	175.5369265	332.1318387
5	5552809.75	952	19.1744003	-0.8	4.771236559	9.853629032	75.9141129	2.696774194	6.106451613	58.31612903	6.374193548	13.5	92.23225806	3.677419355	7.393548387	33.91612903	1341.368449	1869.525555	10	-57.80241935	-14335	505.2572581	591.0256149	1076.577935	144.6631119	256.5860903	23	257.04	250607.6	4.62405914	2.225537634	83.10134409	3.277419355	0.319354839	70.41290323	6.006451613	4.303225806	93.05483871	2.729032258	3.983870968	22.64193548	962.0695256	1417.425561	129	-58.0359447	-25187.6	215.6983871	228.1772774	401.5277419
13	5695001.92	953	64.4749985	-0.62	4.888844086	9.301075269	74.01895161	2.903225806	6.267741935	53.59677419	6.6	12.17741935	90.48709677	3.696774194	5.909677419	36.89032258	786.6134392	1161.540619	1	-47.36746988	-11794.5	411.7244444	318.0799954	597.9758065	125.4639398	217.1767194	25	3467.48	203803.6	4.081317204	1.791666667	62.47755376	2.412903226	-0.796774194	45.05483871	5.661290323	4.070967742	79.95806452	3.248387097	4.867741935	34.90322581	621.9487846	1120.353635	165	-45.06497696	-19558.2	191.846129	111.8616774	189.5024516
11	5648919.91	953	100.2910004	-0.56	5.797983871	5.924193548	75.43037634	2.9	2.161290323	55.05806452	7.838709677	8.977419355	93.18387097	4.938709677	6.816129032	38.12580645	2561.363125	3790.145619	40	-49.91975806	-12380.1	403.6743952	607.1180565	1125.726323	83.15201956	158.4849774	27	2717.49	200222.5	5.231048387	-1.220698925	67.67405914	3.4	-3.141935484	49.56774194	7.051612903	0.735483871	83.24193548	3.651612903	3.877419355	33.67419355	1175.258295	1739.701039	167	-52.59239631	-22825.1	203.3051613	241.5856355	412.7541613
6	5576750.41	953	23.5750008	-0.406667	3.933870968	10.86774194	63.14422043	2.270967742	7.396774194	45.24516129	5.667741935	14.50967742	82.30967742	3.396774194	7.112903226	37.06451613	1010.873229	1365.247565	2	-68.84395161	-17073.3	500.1731855	443.4198024	805.1145806	154.4245946	235.7022	21	3138.54	248085.9	3.549596774	3.871908602	74.8563172	2.132258065	2.312903226	61.75806452	4.703225806	5.870967742	86.58387097	2.570967742	3.558064516	24.82580645	970.0897827	1541.761648	72	-56.69677419	-24606.4	196.9654839	155.2950129	281.0513226
5	5555588.58	953	14.0200996	-0.0733333	3.965188172	13.26895161	63.74354839	2.009677419	9.032258065	49.68064516	5.490322581	16.96451613	78.67419355	3.480645161	7.932258065	28.99354839	1055.000056	1492.9047	0	-55.42379032	-13745.1	502.6469758	413.7431754	720.7763871	229.3384113	360.3750516	24	273.51	249312.9	3.590591398	5.233333333	71.72177419	2.264516129	2.480645161	59.48709677	4.983870968	7.95483871	83.54193548	2.719354839	5.474193548	24.05483871	796.7195982	1152.563577	64	-58.15069124	-25237.4	207.2041935	147.6930516	257.4143226
23	5987205.44	957	27.9223003	-1.12	5.368817204	8.421639785	84.63158602	3.435483871	5.729032258	68.3	7.051612903	11.29354839	98.03548387	3.616129032	5.564516129	29.73548387	572.8227758	941.9342452	5	-40.88715953	-10508	401.8203285	421.9605929	784.4164194	78.67082418	149.5553581	28	1957.97	195686.5	6.502822581	-0.045698925	84.95094086	4.119354839	-2.448387097	64.92580645	8.432258065	1.825806452	96.42903226	4.312903226	4.274193548	31.50322581	723.693953	1297.385681	93	-38.87534562	-16871.9	173.6003226	160.2160097	284.5332258
25	6021392.85	960	45.3933983	0.993333	5.722177419	11.03373656	84.16317204	3.248387097	8.529032258	68.57419355	7.858064516	13.27419355	95.66774194	4.609677419	4.74516129	27.09354839	465.6704843	658.2576129	1	-41.86313725	-10675.1	368.9654397	207.770922	412.5779355	89.60162032	159.6454774	28	4373.49	180424.1	7.522715054	3.188172043	94.23615591	4.974193548	1.651612903	81.26451613	9.803225806	4.45483871	99.80322581	4.829032258	2.803225806	18.53870968	312.6285221	667.5245419	24	-24.15368664	-10482.7	163.1667742	80.19432903	144.9826774
25	6021345.53	960	63.0042	-0.553333	5.829301075	9.449596774	87.32889785	3.380645161	7.138709677	71.28064516	7.883870968	11.50967742	97.57741935	4.503225806	4.370967742	26.29677419	470.7478305	651.7176806	0	-35.15921569	-8965.6	334.2464213	240.5549683	439.6636452	56.09565651	104.9574581	28	7400.87	163446.5	7.569086022	1.516263441	95.49677419	5.038709677	-0.012903226	84.0516129	9.838709677	2.677419355	99.67419355	4.8	2.690322581	15.62258065	324.9928569	700.8596774	45	-19.52211982	-8472.6	122.2816129	80.45146452	142.9048387
25	6020997.98	960	63.3750992	0	5.933198925	9.478360215	87.3391129	3.632258065	7.306451613	71.20645161	7.935483871	11.54516129	97.62580645	4.303225806	4.238709677	26.41935484	472.1929588	682.6547774	0	-35.81484375	-9168.6	343.6901639	245.4001913	451.7402258	57.03816892	107.2282355	29	7823.26	167720.8	7.411693548	1.541129032	95.57983871	4.990322581	0.04516129	84.48064516	9.635483871	2.706451613	99.71290323	4.64516129	2.661290323	15.23225806	342.3390311	755.423129	59	-20.6516129	-8962.8	120.7887097	78.67677742	143.5219355
23	5988713.83	960	15.5724001	-0.893333	4.555510753	8.563172043	83.60376344	2.858064516	5.767741935	68.09354839	5.964516129	11.43870968	98.10645161	3.106451613	5.670967742	30.01290323	686.9201703	1068.686745	5	-47.36732283	-12031.3	401.7420408	414.0655949	744.8027742	72.6188294	137.8784194	27	1566.95	196853.6	5.920698925	0.238037634	83.84569892	3.851612903	-1.616129032	63.8483871	7.706451613	1.880645161	95.5483871	3.85483871	3.496774194	31.7	742.3145998	1281.721561	82	-43.03963134	-18679.2	174.7554839	159.2775032	274.6895484
18	5883111.86	960	38.717701	-0.406667	3.959811828	9.257258065	77.62096774	2.303225806	5.432258065	56.92903226	5.55483871	13.03548387	98.9516129	3.251612903	7.603225806	42.02258065	668.9886018	975.284329	7	-41.2976	-10324.4	450.715587	478.6718852	855.8095161	116.8355038	220.5956903	25	888.69	222653.5	4.173655914	0.998521505	79.00349462	2.490322581	-1.758064516	62.22580645	5.461290323	3.232258065	92.4483871	2.970967742	4.990322581	30.22258065	594.2456265	1013.645626	107	-44.42926267	-19282.3	205.4151613	188.4559355	332.5818387
20	5907803.04	960	38.6090012	-1.07333	3.242607527	8.900268817	89.19825269	1.890322581	6.209677419	72.54193548	4.396774194	11.39677419	98.31935484	2.506451613	5.187096774	25.77741935	561.8432296	887.4010839	5	-43.8252	-10956.3	329.8690283	296.2824917	582.8402258	45.26028609	93.75832258	30	6217.99	162955.3	3.592876344	1.614112903	81.8094086	2.2	-0.541935484	68.63870968	4.848387097	3.558064516	93.89032258	2.648387097	4.1	25.2516129	994.2634717	1498.772768	124	-47.54078341	-20632.7	177.3519355	154.3426645	258.0333226
20	5905765	960	47.2288017	-0.34	4.851747312	10.26236559	82.85389785	3.138709677	7.632258065	65.40967742	6.432258065	12.91290323	95.5	3.293548387	5.280645161	30.09032258	498.4962694	711.0824516	1	-50.20992063	-12652.9	430.3036585	339.3733871	628.3313871	108.0628763	189.8218645	28	6130.97	211709.4	4.038037634	2.473521505	80.01626344	2.358064516	-0.183870968	67.42903226	5.712903226	4.767741935	92.37419355	3.35483871	4.951612903	24.94516129	993.3821979	1549.824281	149	-48.78778802	-21173.9	209.2177419	157.5530645	265.5621613
20	5905444.28	960	27.4778004	-0.24	4.031854839	11.10349462	79.6625	2.422580645	8.016129032	61.88387097	5.558064516	14.01935484	94.67741935	3.135483871	6.003225806	32.79354839	536.198652	757.3859323	1	-52.80992063	-13308.1	448.7985772	308.8603841	563.9963871	124.015607	214.7922129	27	4453.2	220808.9	3.327284946	3.183736559	78.76129032	1.777419355	0.1	65.00645161	4.903225806	5.722580645	92.62580645	3.125806452	5.622580645	27.61935484	995.5482233	1556.372197	146	-51.2702765	-22251.3	213.1477419	142.6689774	239.2894194
13	5692663.12	960	40.4833984	0.173333	4.431451613	7.265322581	77.10685484	2.790322581	4.825806452	57.88064516	6.25483871	9.706451613	92.3	3.464516129	4.880645161	34.41935484	752.186022	1202.646597	4	-44.42128514	-11060.9	344.7470707	341.8073746	670.7729355	71.34769614	124.0511032	29	2129.93	170649.8	4.060215054	0.082930108	63.74099462	2.519354839	-1.496774194	45.37741935	5.493548387	1.532258065	81.47419355	2.974193548	3.029032258	36.09677419	573.7049433	1036.833971	108	-39.94147465	-17334.6	166.0883871	132.3987452	239.9432258
10	5641780.61	960	64.0226974	-0.24	2.579166667	12.68897849	61.66223118	1.258064516	8.029032258	44.98709677	3.680645161	17.28709677	80.8516129	2.422580645	9.258064516	35.86451613	1787.494358	2353.096665	3	-67.97459677	-16857.7	526.7082661	459.8955706	797.3568387	172.8882724	287.2359097	14	90.41	261247.3	2.266666667	3.835215054	66.36801075	1.358064516	1.277419355	51.32258065	3.106451613	7.164516129	80.07096774	1.748387097	5.887096774	28.7483871	1236.985867	1618.294439	199	-71.07534562	-30846.7	230.4006452	128.1023871	217.9290645
8	5598426.87	960	180.2559967	0.62	3.749596774	11.84153226	53.10819892	1.851612903	8.525806452	36.81612903	6.235483871	15.11290323	69.1516129	4.383870968	6.587096774	32.33548387	1708.864646	2421.622287	0	-60.07701613	-14899.1	471.5272177	481.5646129	910.6067419	195.0665935	298.8352387	25	1830.86	233877.5	3.789112903	4.503629032	57.38266129	2.35483871	3.035483871	40.52258065	5.138709677	6.093548387	71.46774194	2.783870968	3.058064516	30.94516129	839.3131922	1451.275239	46	-41.5264977	-18022.5	169.753871	145.4245065	258.4397419
7	5573919.37	960	67.4545975	-0.646667	7.121774194	9.579435484	64.83481183	4.796774194	5.825806452	48.38064516	9.396774194	13.61935484	81.98064516	4.6	7.793548387	33.6	1611.689397	2079.020265	5	-75.2284	-18807.1	504.7228745	624.8940718	1143.278161	250.2703176	398.1551419	23	149.28	249333.1	7.065456989	1.834139785	73.78104839	5.396774194	0.219354839	60.38387097	8.75483871	4.05483871	86.9483871	3.358064516	3.835483871	26.56451613	832.9673449	1150.446897	49	-70.27373272	-30498.8	238.0667742	223.7727258	389.6619677
7	5572956.69	960	37.9445	-0.433333	5.26344086	8.037365591	70.66666667	3.267741935	4.119354839	52.27419355	7.093548387	12.09354839	89.96129032	3.825806452	7.974193548	37.68709677	1694.936862	2298.108068	1	-62.55040323	-15512.5	463.8320565	640.2873266	1216.386452	159.2257528	280.1104774	21	155	230060.7	4.693145161	0.356989247	77.92486559	3.116129032	-1.083870968	63.78709677	6.151612903	2.212903226	90.30322581	3.035483871	3.296774194	26.51612903	772.2827224	1228.028532	86	-47.07327189	-20429.8	158.9012903	176.5653355	321.8046452
6	5575272.78	960	45.9618988	-0.0666667	2.554301075	15.21693548	53.83978495	1.270967742	11.50645161	39.36451613	4.051612903	19.14516129	68.33225806	2.780645161	7.638709677	28.96774194	583.9022633	961.8922548	0	-49.74153226	-12335.9	410.0205645	170.1391109	343.1688387	189.7358202	279.5733032	20	240.72	203370.2	2.087096774	7.765322581	67.54422043	1.129032258	5.416129032	55.73870968	3	10.07741935	80.32903226	1.870967742	4.661290323	24.59032258	452.7603532	884.6517355	14	-36.07672811	-15657.3	147.2496774	53.29406129	99.65567742
6	5574550.45	960	72.9524994	1.26	5.643951613	12.64314516	59.39771505	3.05483871	9.341935484	43.42903226	9.032258065	15.95806452	74.65806452	5.977419355	6.616129032	31.22903226	299.4271351	453.4940613	0	-20.87258065	-5176.4	319.1399194	234.0379133	411.8184516	279.2974752	406.9775935	24	428.32	158293.4	5.027822581	6.022446237	71.31169355	3.022580645	4.74516129	58.76129032	6.832258065	7.448387097	83.60967742	3.809677419	2.703225806	24.8483871	359.5836101	652.733529	0	-8.051152074	-3494.2	109.9316129	72.22718065	117.2531935
6	5573225.9	960	70.2860031	0.466667	5.500806452	9.023252688	70.52553763	3.422580645	5.658064516	52.42903226	8.064516129	12.38709677	87.99677419	4.641935484	6.729032258	35.56774194	752.9614339	1125.752458	0	-55.0641129	-13655.9	435.3580645	470.3552419	841.1766452	162.6907746	260.4498613	24	2550.94	215937.6	4.915860215	2.199865591	82.08548387	2.996774194	0.370967742	69.61612903	6.725806452	3.932258065	92.9483871	3.729032258	3.561290323	23.33225806	889.2327069	1526.12951	89	-46.41221198	-20142.9	152.8458065	148.0363774	268.1894194
6	5575954.01	960	83.8013	0.113333	2.845833333	12.81276882	59.89502688	1.45483871	9.193548387	43.23870968	4.467741935	16.66129032	77.90967742	3.012903226	7.467741935	34.67096774	920.9435097	1349.371661	0	-66.60483871	-16518	444.2304435	292.6704758	532.8940968	157.2763948	237.9469419	22	926.07	220338.3	1.926612903	5.134408602	73.18548387	0.8	2.261290323	60.91290323	3.032258065	7.722580645	86.73548387	2.232258065	5.461290323	25.82258065	794.0872788	1370.804442	95	-45.05184332	-19552.5	131.8387097	79.9113	149.4636452
6	5576638.85	960	69.0619965	0.0666667	4.744623656	10.08427419	65.5030914	2.935483871	6.719354839	46.94516129	6.667741935	13.58709677	84.87096774	3.732258065	6.867741935	37.92580645	904.3775673	1307.345668	0	-63.66330645	-15788.5	486.4792339	470.600498	852.4541613	166.7590716	255.8467129	21	4253.1	241293.7	3.741935484	3.212231183	75.84206989	2.293548387	1.677419355	62.0483871	5.006451613	5.158064516	86.76451613	2.712903226	3.480645161	24.71612903	875.397976	1500.361058	76	-48.16336406	-20902.9	209.1619355	177.485371	308.2595484
6	5575657.41	960	123.3290024	-0.393333	4.38655914	11.52620968	62.12728495	2.587096774	7.538709677	44.63548387	6.316129032	15.37741935	81.77741935	3.729032258	7.838709677	37.14193548	867.5959387	1256.324419	0	-62.67822581	-15544.2	480.9199597	380.042875	659.4882258	204.8081855	308.6794161	23	2657.67	238536.3	3.23077957	4.17983871	73.25793011	1.783870968	1.229032258	59.32903226	4.703225806	6.683870968	86.03870968	2.919354839	5.45483871	26.70967742	850.2589892	1438.403326	103	-45.37603687	-19693.2	179.243871	127.642871	222.8896452
5	5554627.29	960	77.8800964	-0.486667	4.843010753	8.035752688	80.82930108	2.964516129	4.922580645	64.27096774	6.270967742	11.09032258	94.20645161	3.306451613	6.167741935	29.93548387	1318.269949	1910.72649	14	-54.06774194	-13408.8	459.4610887	630.9448931	1200.99629	88.00768911	168.1982161	25	723.6	227892.7	4.750806452	0.525537634	85.52849462	3.3	-1.477419355	74.48387097	6.080645161	2.183870968	93.78387097	2.780645161	3.661290323	19.3	668.8802025	1126.186765	105	-33.94976959	-14734.2	147.93	185.4058516	336.4260323
5	5553889.89	960	91.959198	-0.593333	5.89327957	6.925134409	83.07110215	3.522580645	3.967741935	66.57741935	7.741935484	9.867741935	95.77096774	4.219354839	5.9	29.19354839	1138.975081	1763.322419	17	-45.67056452	-11326.3	438.2592742	651.1411915	1271.62671	77.87774173	159.7607355	26	817.4	217376.6	5.97983871	-0.418413978	85.03010753	4.280645161	-1.887096774	74.09354839	7.612903226	1.019354839	92.57741935	3.332258065	2.906451613	18.48387097	593.1977387	980.9626129	92	-31.00414747	-13455.8	140.5448387	189.0130355	340.0680323
5	5555564.84	960	66.9684982	-1.11333	4.997849462	9.486290323	76.32231183	3.012903226	6.696774194	61.73870968	6.64516129	12.36451613	89.65483871	3.632258065	5.667741935	27.91612903	979.2836122	1389.347013	0	-45.81646586	-11408.3	405.8410101	514.2943349	953.2090645	123.7326831	202.7413419	24	817.09	200891.3	5.276075269	1.911827957	83.83400538	3.722580645	0.716129032	73.21290323	6.867741935	3.177419355	93.01935484	3.14516129	2.461290323	19.80645161	635.4129002	1043.737958	77	-39.94804598	-17377.4	52.32880259	61.38018566	130.5044516
5	5557023.41	960	74.129097	-1.62	5.956586022	10.46384409	74.08145161	3.738709677	7.196774194	59.92258065	7.919354839	13.68709677	87.8	4.180645161	6.490322581	27.87741935	1238.525106	1624.873287	7	-65.97741935	-16362.4	521.4346774	601.8295867	1081.142161	175.743954	281.0816935	25	1575.51	258631.6	6.020967742	3.134543011	80.85456989	4.519354839	1.809677419	70.20967742	7.458064516	4.964516129	89.79354839	2.938709677	3.15483871	19.58387097	881.0428164	1160.407977	37	-69.33225806	-30090.2	225.65	226.0005484	394.9553871
5	5553598.21	960	132.1640015	0.953333	6.332795699	6.879569892	83.07634409	3.777419355	3.803225806	66.31290323	8.290322581	9.8	96.03548387	4.512903226	5.996774194	29.72258065	1123.315375	1741.888261	22	-45.83870968	-11368	444.4544355	663.6269214	1285.116871	82.59659798	168.2664774	26	843.48	220449.4	6.523387097	-0.430376344	84.9311828	4.829032258	-1.777419355	73.80322581	8.187096774	0.961290323	92.87741935	3.358064516	2.738709677	19.07419355	566.1146558	923.3511677	75	-30.73894009	-13340.7	143.6325806	193.9541097	350.0725806
5	5556670	960	54.2546005	0.0666667	3.85094086	14.56586022	60.52903226	2.309677419	10.82258065	45.88064516	5.158064516	18.57741935	74.74516129	2.848387097	7.75483871	28.86451613	998.431837	1322.799226	0	-58.69236948	-14614.4	464.9931313	310.7827626	537.1133226	252.9325869	383.6238581	21	60.04	230171.6	3.483064516	6.584946237	69.26182796	2.312903226	4.951612903	58.29354839	4.612903226	8.970967742	78.42903226	2.3	4.019354839	20.13548387	679.4498191	945.9218097	29	-58.28417431	-25411.9	119.8279221	71.51947599	141.2453548
4	5532389.83	960	108.3430023	-0.366667	4.361827957	8.369489247	77.57567204	2.496774194	4.935483871	58.08387097	5.948387097	11.78064516	94.94516129	3.451612903	6.84516129	36.86129032	1123.148826	1684.689132	28	-55.52137097	-13769.3	469.7870968	428.6771149	815.4973548	94.35642823	177.8733161	23	544.23	233014.4	4.26061828	1.199731183	82.80524194	2.816129032	-0.261290323	71.18064516	5.65483871	2.616129032	92.9516129	2.838709677	2.877419355	21.77096774	495.9814076	775.5710323	109	-38.51428571	-16715.2	141.0712903	111.2215613	200.7064194
4	5535504.94	960	22.7005005	-0.866667	5.248521505	8.838575269	76.27459677	3.370967742	5.35483871	57.68387097	7.261290323	12.11290323	93.1	3.890322581	6.758064516	35.41612903	806.3571719	1234.814655	5	-48.2632	-12065.8	441.8319838	385.6131833	708.3197742	130.060186	219.5926516	25	553.28	218265	4.991666667	1.386693548	82.88064516	3.093548387	-0.351612903	70.11612903	6.780645161	2.932258065	92.83548387	3.687096774	3.283870968	22.71935484	458.310871	770.9149323	54	-40.53120729	-17793.2	124.1790164	95.42264409	175.4027419
4	5531136.32	960	102.2720032	0.413333	6.174193548	9.513844086	73.38293011	3.258064516	7.164516129	56.2	8.516129032	11.46774194	87.44516129	5.258064516	4.303225806	31.24516129	0	0	0	0	0	507.9552419	470.4359234	871.5996129	144.8422038	219.8390097	24	430.14	251945.8	6.435752688	3.20672043	77.2766129	4.319354839	2.070967742	67.19677419	8.393548387	4.225806452	87.07096774	4.074193548	2.15483871	19.87419355	0	0	0	0	0	179.5287097	116.6259	212.9907097
4	5532238.13	960	103.1969986	0.726667	5.693145161	9.391801075	73.93669355	3.151612903	7.167741935	57.39677419	7.851612903	11.28064516	87.63870968	4.7	4.112903226	30.24193548	0	0	0	0	0	495.9372984	469.0223246	892.5145484	132.9568181	206.507029	25	562.47	245984.9	5.787903226	3.052688172	77.19018817	3.938709677	2.003225806	67.00645161	7.632258065	4.009677419	86.39354839	3.693548387	2.006451613	19.38709677	0	0	0	0	0	168.1409677	111.8496355	206.8992258
4	5537992.07	960	54.4715996	-0.666667	5.221505376	7.836693548	80.04354839	3.212903226	4.248387097	60.76774194	6.929032258	11.11935484	96.90645161	3.716129032	6.870967742	36.13870968	993.0058016	1478.148923	20	-49.33508065	-12235.1	429.7538306	402.5252319	753.305129	97.88291774	179.4753677	25	958.1	213157.9	5.049731183	0.451075269	84.00443548	3.309677419	-1.325806452	72.72903226	6.596774194	2.2	93.41935484	3.287096774	3.525806452	20.69032258	511.4416687	896.1522	70	-37.60714286	-16321.5	152.9806452	129.5157581	232.1482581
4	5533611.68	960	68.971199	-1.26	5.568548387	10.35134409	69.98427419	3.293548387	6.94516129	51.98709677	7.603225806	13.87419355	86.55483871	4.309677419	6.929032258	34.56774194	812.1440032	1156.439681	0	-56.69760956	-14231.1	500.9158215	364.6738981	649.6490645	184.4207837	291.2924194	25	614.9	246951.5	5.699327957	2.764919355	77.54489247	3.783870968	1.261290323	65.08387097	7.203225806	4.680645161	88.72903226	3.419354839	3.419354839	23.64516129	562.4754066	795.2880484	50	-61.49248292	-26995.2	182.2839344	110.3702233	203.8357742
4	5534220.34	960	60.6347008	-1.51333	4.532795699	7.91061828	79.59717742	2.774193548	4.441935484	63.20322581	6.24516129	11.23548387	94.94516129	3.470967742	6.793548387	31.74193548	1033.659931	1507.651974	23	-50.85120968	-12611.1	422.7504032	396.4092802	757.4894839	89.85234839	158.7536355	26	585.33	209684.2	4.604166667	0.373252688	82.35268817	2.916129032	-1.490322581	70.12580645	6.048387097	2.174193548	92.77741935	3.132258065	3.664516129	22.6516129	473.6681528	746.4749484	79	-34.95092166	-15168.7	139.7706452	116.0015903	205.6129355
4	5531938.79	960	68.1508026	1.23333	4.261693548	6.099462366	83.65927419	2.7	3.116129032	67.38387097	5.948387097	9.038709677	96.61612903	3.248387097	5.922580645	29.23225806	1038.978343	1582.922535	13	-49.4733871	-12269.4	398.7370968	455.6255	887.8745806	49.31505081	94.02126129	28	983.86	197773.6	4.097446237	-1.209139785	80.67231183	2.716129032	-2.438709677	68.51290323	5.383870968	0.077419355	91.6483871	2.667741935	2.516129032	23.13548387	487.6856099	700.1574161	69	-33.05046083	-14343.9	126.966129	130.0565129	235.1001935
3	5488371.94	960	90.9753036	0.0333333	5.250672043	9.070295699	76.96491935	3.303225806	5.738709677	61.98064516	7.187096774	12.13225806	90.97419355	3.883870968	6.393548387	28.99354839	1301.506402	1756.101548	13	-60.60362903	-15029.7	502.4663306	547.9697056	967.6373871	134.8795585	228.7211516	25	499.35	249223.3	5.163844086	2.097849462	81.54771505	3.535483871	0.825806452	72.22903226	6.864516129	3.509677419	90.11612903	3.329032258	2.683870968	17.88709677	702.1440793	1181.199855	57	-43.28294931	-18784.8	186.8341935	163.1597419	305.5869355
3	5493794.17	960	91.4763031	1.09333	6.016397849	8.359005376	80.54233871	3.635483871	5.058064516	66.50967742	7.893548387	11.23870968	94.47419355	4.258064516	6.180645161	27.96451613	1270.666018	1807.044919	19	-53.43830645	-13252.7	421.7995968	488.6749778	859.6159677	96.28828387	175.4591484	25	1282.93	209212.6	6.284139785	1.432526882	85.82822581	4.703225806	0.180645161	75.7483871	7.819354839	2.774193548	95.17419355	3.116129032	2.593548387	19.42580645	612.2266286	1056.885994	63	-34.75115207	-15082	150.6632258	143.1323419	261.2442258
3	5493039.92	960	105.4229965	1.0533299	6.827822581	9.000403226	76.81384409	4.006451613	5.967741935	61.72903226	9.435483871	12.02903226	91.85806452	5.429032258	6.061290323	30.12903226	1293.048768	1837.203774	8	-66.83306452	-16574.6	534.5671371	603.4287681	1071.015032	136.702544	236.8829968	27	1141.34	265145.3	7.152419355	2.054435484	83.35094086	5.25483871	0.75483871	71.99677419	9.051612903	3.535483871	93.55806452	3.796774194	2.780645161	21.56129032	794.2859871	1328.71509	55	-54.23525346	-23538.1	245.8041935	214.4836323	376.0158387
3	5492986.34	960	116.1819992	1.03333	6.901747312	9.232123656	75.52620968	4.058064516	5.964516129	60.57741935	9.616129032	12.32258065	90.47096774	5.558064516	6.358064516	29.89354839	1326.306112	1860.584665	10	-70.89556452	-17582.1	548.178629	605.6887016	1059.585065	151.5657877	254.367129	26	1123.76	271896.6	7.1125	2.279166667	82.04395161	5.338709677	0.925806452	70.37419355	9.016129032	3.809677419	92.31935484	3.677419355	2.883870968	21.94516129	869.0017371	1355.792135	54	-63.18225806	-27421.1	260.3532258	219.4820839	385.4746129
3	5488950.6	960	72.8604965	-0.18	6.012096774	7.0125	83.52177419	4.074193548	4.04516129	67.58064516	7.54516129	9.974193548	97.46129032	3.470967742	5.929032258	29.88064516	1113.167278	1672.145835	8	-45.62177419	-11314.2	434.4219758	566.7067056	1071.476581	84.30255464	166.1915032	28	578.2	215473.3	6.005510753	-0.14811828	84.2	4.616129032	-1.687096774	73.32903226	7.290322581	1.25483871	93.20322581	2.674193548	2.941935484	19.87419355	696.5937159	1107.655494	92	-33.96313364	-14740	145.5319355	157.0784	298.414
3	5492179.67	960	50.3294983	0.286667	3.379435484	12.12311828	66.56693548	1.493548387	8.338709677	52.37741935	5.187096774	15.73548387	81.90322581	3.693548387	7.396774194	29.52580645	1308.923231	1706.747713	0	-63.23508065	-15682.3	511.1983871	382.1796573	670.787871	176.8636149	300.4996258	26	774.08	253554.4	3.498252688	4.75	73.70268817	2.196774194	2.948387097	62.84193548	4.832258065	6.880645161	83.35483871	2.635483871	3.932258065	20.51290323	821.8647873	1186.370874	67	-60.82073733	-26396.2	205.2	111.6362065	201.6075806
3	5493986.19	960	101.7710037	2.51333	4.674731183	8.890322581	78.03333333	2.767741935	5.358064516	62.12258065	6.219354839	12.25806452	94.1	3.451612903	6.9	31.97741935	1336.365264	1845.391897	17	-53.87822581	-13361.8	484.6862903	530.7772863	948.9200968	108.3459065	198.8813613	23	606.77	240404.4	4.872311828	1.65577957	85.38830645	3.674193548	0.141935484	74.21935484	6	3.306451613	95.33225806	2.325806452	3.164516129	21.11290323	815.514047	1493.680003	96	-44.72050691	-19408.7	167.3932258	150.7253613	279.8956452
3	5491284.33	960	70.6118011	-1.0599999	4.265860215	13.04099462	64.17647849	2.212903226	7.622580645	47.76774194	5.996774194	17.49354839	83.1516129	3.783870968	9.870967742	35.38387097	1063.953254	1417.63449	8	-54.66733871	-13557.5	524.3893145	304.9920645	529.2868065	282.6426968	460.6528935	23	126.37	260097.1	4.193413978	5.315322581	71.69314516	2.858064516	3.164516129	60.57096774	5.509677419	7.961290323	80.92580645	2.651612903	4.796774194	20.35483871	713.7341864	1104.996261	67	-56.65552995	-24588.5	210.5867742	91.13219032	164.7708065
3	5491721.87	960	93.3665009	0.826667	5.164516129	11.03978495	70.28508065	3.187096774	6.951612903	53.86774194	6.890322581	14.91612903	88.00967742	3.703225806	7.964516129	34.14193548	1227.745656	1586.607877	8	-61.51370968	-15255.4	567.4211694	476.9984879	821.9463871	208.3438714	341.2407871	24	223.4	281440.9	5.26827957	3.698252688	77.84301075	3.803225806	2	65.97741935	6.564516129	6.003225806	87.91290323	2.761290323	4.003225806	21.93548387	808.9388781	1219.840184	30	-57.7235023	-25052	335.4596774	212.0332613	360.8357742
2	5464604.65	960	98.273201	2.0999999	3.783467742	9.418951613	81.96774194	2.403225806	6.032258065	67.30967742	5.083870968	12.62258065	95.16774194	2.680645161	6.590322581	27.85806452	522.0693956	778.3794581	12	-49.66491935	-12316.9	395.7957661	311.0535786	560.8637742	77.66288589	139.9033323	24	1177.5	196314.7	3.860887097	2.632795699	85.77540323	2.748387097	1.1	76.11935484	4.851612903	4.064516129	93.16774194	2.103225806	2.964516129	17.0483871	199.879209	336.7039323	51	-35.59493088	-15448.2	158.1119355	104.2002677	184.0894516
2	5466536.45	960	87.3391037	-0.466667	2.64422043	11.76518817	74.55672043	1.241935484	8.077419355	59.25806452	4.012903226	15.13870968	90.5483871	2.770967742	7.061290323	31.29032258	441.9157024	642.7294516	0	-40.7641129	-10109.5	441.728629	246.3405464	463.8000968	120.3764996	220.8371806	26	2159.23	219097.4	2.897983871	4.139516129	81.08494624	1.774193548	1.05483871	68.90645161	4.032258065	6.55483871	90.65483871	2.258064516	5.5	21.7483871	301.4424265	565.1422839	126	-44.90691244	-19489.6	171.1845161	74.62967742	134.3705484
2	5461333.69	960	82.3802032	-0.1	2.324865591	12.18655914	73.56814516	1.219354839	7.716129032	56.61612903	3.229032258	16.03225806	91.47419355	2.009677419	8.316129032	34.85806452	533.7749548	775.4280806	3	-51.9858871	-12892.5	514.9846774	264.7089819	473.1029032	109.3744462	188.5982	24	457.58	255432.4	2.724327957	5.098387097	79.22379032	1.990322581	3.561290323	67.62903226	3.470967742	7.080645161	88.17741935	1.480645161	3.519354839	20.5483871	317.2302415	475.5660677	84	-62.58479263	-27161.8	194.8825806	72.62145161	132.5739677
1	5443173.26	960	42.4211998	0.5	3.48266129	11.42594086	75.1969086	2.1	8.090322581	60.19032258	4.780645161	14.72580645	90.27096774	2.680645161	6.635483871	30.08064516	943.2615855	1313.565032	0	-62.96935484	-15616.4	492.1758065	384.6618528	675.9077419	117.5977391	200.0840935	27	779.13	244119.2	3.781048387	4.465188172	83.19865591	2.770967742	2.461290323	73.17419355	4.751612903	6.24516129	91.22258065	1.980645161	3.783870968	18.0483871	485.7138772	750.8400903	95	-57.50091954	-25012.9	143.0035599	88.80283656	160.7981613
5	5555697.42	965	32.1286011	-0.72	4.290456989	12.07715054	67.72513441	2.319354839	7.864516129	52.58387097	6.087096774	15.75483871	83.44193548	3.767741935	7.890322581	30.85806452	1088.188258	1486.294342	1	-55.62379032	-13794.7	465.347379	436.3156149	789.3114516	204.6639544	331.1808871	23	136.62	230812.3	3.543413978	4.156586022	76.40362903	2.232258065	1.474193548	64.49677419	5.029032258	6.467741935	87.88387097	2.796774194	4.993548387	23.38709677	782.2069196	1204.120103	100	-50.45990783	-21899.6	137.9767742	118.3997516	228.2675484
5	5556780	968	26.9466991	0.286667	3.810080645	14.90107527	60.24193548	2.267741935	12.99677419	50.79354839	5.14516129	16.83225806	68.62580645	2.877419355	3.835483871	17.83225806	0	0	0	0	0	465.5850806	371.692629	671.7213871	222.5573893	300.4776742	21	47.27	230930.2	3.583870968	9.02311828	61.27956989	2.367741935	8.080645161	54.4483871	4.816129032	10.16129032	68.05806452	2.448387097	2.080645161	13.60967742	0	0	0	0	0	125.9860841	57.16662294	116.1184194
25	6021255.87	970	60.0845985	-1.49333	5.825672043	10.80537634	84.63857527	3.361290323	8.409677419	68.52258065	7.95483871	13.02258065	96.19354839	4.593548387	4.612903226	27.67096774	462.5461896	660.4763581	0	-40.45603113	-10397.2	372.5926078	217.6803156	424.1370645	84.78587075	151.1827032	28	4985.8	181452.6	7.51155914	2.915188172	94.54301075	4.980645161	1.325806452	82.15483871	9.787096774	4.180645161	99.87741935	4.806451613	2.85483871	17.72258065	320.1920074	683.4431871	31	-23.33133641	-10125.8	155.36	79.92637097	147.0736774
25	6021076.27	970	66.0372009	0.666667	6.366129032	9.73266129	87.06693548	4.229032258	7.606451613	70.60645161	8.396774194	11.86451613	97.65806452	4.167741935	4.258064516	27.0516129	511.9205577	778.5924516	1	-40.16848249	-10323.3	362.6770021	248.0923322	455.2298387	64.9018447	117.839071	30	7729.6	176623.7	6.999327957	1.795430108	95.29489247	4.935483871	0.248387097	83.78387097	8.938709677	2.990322581	99.82258065	4.003225806	2.741935484	16.03870968	340.5415597	758.5568452	41	-21.48917051	-9326.3	125.2990323	77.20763226	140.2615161
17	5855103.75	970	78.3612976	-0.426667	3.042473118	13.85551075	65.77016129	1.390322581	9.219354839	48.86129032	4.670967742	17.78709677	85.72580645	3.280645161	8.567741935	36.86451613	523.3275601	882.8193258	0	-29.25079365	-7371.2	385.2587398	246.5507163	473.9605161	197.3478027	334.9495968	26	1003.7	189547.3	3.321908602	5.476747312	69.91639785	1.770967742	1.838709677	56.57741935	5.009677419	8.367741935	83.00322581	3.238709677	6.529032258	26.42580645	531.6917286	979.977129	63	-43.25115207	-18771	178.44	81.52734839	147.2052903
10	5638765	970	61.573101	1.36	6.32311828	6.896639785	79.18091398	3.996774194	3.916129032	63.09032258	8.461290323	9.94516129	95.7516129	4.464516129	6.029032258	32.66129032	1589.973158	2119.868823	20	-55.67258065	-13806.8	452.1086694	686.8718851	1250.287419	104.2524798	196.1215226	21	336.83	224245.9	6.098252688	-1.177016129	73.80698925	4.132258065	-2.874193548	58.14193548	8.232258065	0.729032258	87.07096774	4.1	3.603225806	28.92903226	1105.768832	1777.437545	108	-53.11313364	-23051.1	217.0483871	250.1811452	434.5063548
11	5645766.44	970	43.0116005	-0.706667	4.695295699	6.940322581	73.04112903	2.925806452	3.912903226	55.68387097	6.041935484	10.13870968	90.04193548	3.116129032	6.225806452	34.35806452	2674.722698	3703.834594	28	-56.1516129	-13925.6	413.3596774	577.0907581	1127.303806	95.88234637	171.9062097	26	1283.78	205026.4	4.015456989	-0.197983871	69.44677419	2.793548387	-1.774193548	52.60322581	5.151612903	1.635483871	84.75483871	2.358064516	3.409677419	32.1516129	1199.459603	1675.251248	223	-57.67672811	-25031.7	202.1387097	221.3499806	395.9085806
5	5555667.35	970	62.8184013	-0.993333	4.787903226	9.610349462	76.2186828	2.974193548	6.7	61.51935484	6.267741935	12.57096774	89.63870968	3.293548387	5.870967742	28.11935484	1040.066616	1463.164765	0	-48.46947791	-12068.9	420.3674747	524.0010296	968.3347742	124.5093037	203.9295903	24	833.83	208081.9	4.938709677	2.006586022	83.94247312	3.529032258	0.64516129	73.60645161	6.370967742	3.425806452	93.21935484	2.841935484	2.780645161	19.61290323	687.1521413	1111.163132	77	-43.27981651	-18870	70.66525974	81.08414265	173.8685484
4	5535458.93	970	29.9295998	-0.493333	6.327956989	8.745026882	76.24153226	3.677419355	5.474193548	57.83548387	8.438709677	12.02903226	92.56774194	4.761290323	6.55483871	34.73225806	867.3670589	1282.976013	5	-51.38709677	-12744	499.5364919	446.3214395	809.5177097	135.6849315	236.6104935	27	966.48	247770.1	6.579166667	1.357258065	82.81290323	4.748387097	-0.151612903	70.1483871	8.406451613	2.958064516	93.37096774	3.658064516	3.109677419	23.22258065	552.4645449	874.1465258	99	-50.2702765	-21817.3	206.5854839	159.6802258	283.3269677
4	5533974.46	970	52.6571999	-0.18	5.306989247	10.87002688	68.49327957	3.083870968	7.329032258	50.93870968	7.303225806	14.45483871	84.86774194	4.219354839	7.125806452	33.92903226	847.9090472	1206.628406	0	-60.43185484	-14987.1	507.4211694	340.8088367	607.1294194	194.721202	305.3411677	25	669.62	251680.9	5.414919355	3.283333333	76.06491935	3.519354839	1.725806452	63.79677419	6.958064516	5.335483871	86.9	3.438709677	3.609677419	23.10322581	573.1561853	786.3255774	35	-66.15875576	-28712.9	200.7083871	109.2760452	199.704871
4	5535949.31	970	63.6870003	-0.94	4.589112903	8.545026882	78.85362903	2.593548387	4.635483871	61.73225806	6.219354839	12.12903226	95.45483871	3.625806452	7.493548387	33.72258065	1002.413346	1470.283448	22	-48.59516129	-12051.6	451.3840726	388.8740927	718.8640323	111.3541599	201.1018323	25	863.72	223886.5	4.739919355	0.857930108	84.36465054	3.125806452	-1.274193548	72.23548387	6.087096774	2.877419355	94.21935484	2.961290323	4.151612903	21.98387097	558.0029938	961.9143742	112	-39.98663594	-17354.2	152.726129	119.5852613	212.501129
3	5493553.48	970	104.189003	1.15333	5.952956989	8.777956989	79.08870968	3.596774194	5.25483871	64.77096774	7.883870968	11.76774194	93.42258065	4.287096774	6.512903226	28.6516129	1330.062756	1850.827126	15	-57.60524194	-14286.1	456.8875	510.879996	908.2573226	111.9177198	197.923371	25	1205.76	226616.2	6.232258065	1.86155914	85.0469086	4.641935484	0.516129032	74.54516129	7.777419355	3.261290323	94.63870968	3.135483871	2.74516129	20.09354839	669.1609703	1116.4826	55	-40.07580645	-17392.9	167.5170968	151.9415839	276.2337097
3	5493858.17	970	107.6200027	0.713333	5.691129032	8.712903226	78.77352151	3.329032258	5.451612903	63.88064516	7.641935484	11.69032258	94.16129032	4.312903226	6.238709677	30.28064516	1314.89711	1809.845126	19	-56.00443548	-13889.1	453.9866935	509.1699758	902.9296129	109.1265944	191.4241935	25	1312.09	225177.4	5.960752688	1.781317204	84.74744624	4.351612903	0.551612903	73.87419355	7.522580645	3.219354839	94.47741935	3.170967742	2.667741935	20.60322581	652.0528906	1077.745045	34	-38.94147465	-16900.6	168.3374194	152.0537032	272.6503548
23	5993449.72	973	18.4559994	-0.833333	4.196505376	10.2202957	77.63897849	2.519354839	7.009677419	59.71935484	5.919354839	13.49677419	94.86774194	3.4	6.487096774	35.1483871	597.092039	888.6390323	4	-45.61778656	-11541.3	448.9828921	389.8743423	719.526129	111.1651482	203.755429	25	852.02	220450.6	5.991532258	1.897983871	81.85241935	3.890322581	0.05483871	62.36451613	8.003225806	3.996774194	95.0483871	4.112903226	3.941935484	32.68387097	687.9141415	1171.806752	79	-48.1640553	-20903.2	190.3909677	142.7465065	257.1574516
3	5492121.22	973	46.4196014	0.8	4.935349462	10.26075269	73.29032258	2.896774194	6.177419355	56.95806452	6.648387097	14.03548387	90.68064516	3.751612903	7.858064516	33.72258065	1346.190198	1742.210971	14	-63.10725806	-15650.6	543.1782258	504.303631	877.8263548	174.7588274	298.2767065	23	266.02	269416.4	5.028897849	2.922177419	81.05174731	3.664516129	1.341935484	69.79032258	6.303225806	4.980645161	90.93870968	2.638709677	3.638709677	21.1483871	918.6782353	1395.871219	42	-60.78571429	-26381	231.2329032	168.5438774	306.8806774
25	6021290.3	980	57.7980995	-1.01333	5.930376344	9.817204301	86.6202957	3.467741935	7.435483871	70.26451613	8.025806452	11.88387097	97.23225806	4.558064516	4.448387097	26.96774194	457.3176009	664.6541355	1	-35.96420233	-9242.8	344.8829569	234.7902225	427.601129	63.69698959	116.7070065	28	6812.04	167958	7.599327957	1.910752688	95.36021505	5.080645161	0.483870968	83.83870968	9.890322581	3.061290323	99.89677419	4.809677419	2.577419355	16.05806452	319.5307364	683.5040516	45	-20.48248848	-8889.4	129.0677419	79.89571613	143.351
25	6021716.57	980	67.6617966	-0.393333	4.706317204	8.847177419	88.57244624	2.84516129	6.506451613	73.8483871	6.332258065	10.95483871	97.95483871	3.487096774	4.448387097	24.10645161	625.7924104	907.817429	0	-41.75686275	-10648	329.8282209	256.9091248	486.0467419	38.50405714	78.83486774	29	8313.27	161286	6.667069892	0.879973118	95.54314516	4.409677419	-0.780645161	83.9	8.651612903	1.974193548	99.6483871	4.241935484	2.75483871	15.7483871	374.5706276	843.0418	58	-20.6264977	-8951.9	120.4803226	87.88912903	163.19
18	5887951.15	980	74.6250992	-0.24	3.334005376	13.37432796	65.28682796	1.748387097	8.219354839	45.07419355	4.941935484	17.72580645	89.95806452	3.193548387	9.506451613	44.88387097	657.5880484	959.4979613	2	-46.85742972	-11667.5	474.4143434	292.0325648	529.9795484	217.7600399	366.5060806	18	171.53	234835.1	3.229435484	4.943951613	68.12432796	1.674193548	0.822580645	52.10645161	4.677419355	8.706451613	82.78064516	3.003225806	7.883870968	30.67419355	573.6666894	876.9874548	105	-55.34285714	-24018.8	241.8048387	97.95813548	167.5306129
20	5904205	980	49.3488998	-0.26	2.952688172	11.49475806	81.10053763	1.54516129	8.503225806	64.07096774	4.54516129	14.19032258	94.93870968	3	5.687096774	30.86774194	429.8740545	667.8034355	0	-41.5437751	-10344.4	348.5874747	214.7902164	421.7020968	79.37031841	145.5888548	27	3606.42	172550.8	3.478360215	4.534677419	74.49032258	1.935483871	2.519354839	61.86451613	5.025806452	6.44516129	86.62258065	3.090322581	3.925806452	24.75806452	710.9937885	1212.299113	47	-46.82626728	-20322.6	194.4983871	111.8672032	182.5523871
20	5902093.08	980	134.0429993	1.63333	3.759005376	9.52688172	83.6233871	2.322580645	6.5	65.85483871	5.129032258	12.30645161	97.60967742	2.806451613	5.806451613	31.75483871	556.7439217	795.0383968	2	-44.7815261	-11150.6	390.2042424	319.3636108	590.2613871	77.06796094	140.3521806	28	5421.99	193151.1	3.801075269	1.872983871	80.44301075	2.219354839	-0.793548387	67.24193548	5.193548387	4.109677419	92.30967742	2.974193548	4.903225806	25.06774194	987.4637306	1509.142594	128	-46.65069124	-20246.4	184.2374194	151.092829	251.9097097
20	5904582.17	980	42.7120018	0.686667	3.507258065	9.313306452	85.98561828	2.135483871	6.661290323	68.03870968	5.003225806	11.83548387	97.86451613	2.867741935	5.174193548	29.82580645	529.7193349	792.4932645	3	-46.9746988	-11696.7	352.8707071	301.7942761	590.3773548	57.61886609	115.102771	29	6983.12	174671	4.080510753	2.254032258	78.65564516	2.55483871	0.316129032	65.28709677	5.525806452	4.022580645	90.51290323	2.970967742	3.706451613	25.22580645	900.2314615	1434.319474	71	-48.67534562	-21125.1	206.3706452	168.5922194	276.2493871
20	5902330	980	34.6789017	-1.65333	3.504569892	9.868548387	82.70806452	2.461290323	6.816129032	64.59354839	4.641935484	12.95483871	97.77741935	2.180645161	6.138709677	33.18387097	667.107244	906.8685484	5	-53.83809524	-13567.2	429	328.1664234	601.3825806	78.79316216	145.8776968	24	3899.5	211068	3.197715054	2.093145161	80.89516129	1.977419355	-0.851612903	68.00322581	4.2	4.377419355	92.66774194	2.222580645	5.229032258	24.66451613	1122.246627	1822.1321	175	-51.33364055	-22278.8	206.7383871	165.1923548	278.1285161
20	5907235	980	79.1032028	-0.76	4.423252688	9.601612903	86.13534946	2.929032258	7.180645161	69.08709677	5.706451613	12.14516129	97.34516129	2.777419355	4.964516129	28.25806452	496.2577096	733.1204194	1	-45.98690476	-11588.7	376.773374	316.7378652	608.6628065	77.5780273	147.4800484	28	5656.7	185372.5	3.978091398	1.958198925	80.85887097	2.425806452	-0.903225806	68.0516129	5.487096774	4.141935484	93.99354839	3.061290323	5.04516129	25.94193548	979.1162654	1561.3476	149	-46.27626728	-20083.9	201.2709677	163.8303129	269.5549677
16	5821800.64	980	45.8837013	-1.22	6.430107527	7.000134409	81.64045699	3.367741935	4.15483871	64.69677419	8.796774194	9.874193548	96.67741935	5.429032258	5.719354839	31.98064516	1150.437205	1646.127368	17	-53.7504	-13437.6	450.3135628	498.1219226	891.6775806	98.95485887	181.1531935	26	1848.06	222454.9	6.984543011	-1.739919355	71.03010753	4.470967742	-3.677419355	49.39677419	9.516129032	0.148387097	88.82903226	5.04516129	3.825806452	39.43225806	1808.739591	2797.708439	75	-55.0937788	-23910.7	196.54	186.5638581	318.0790645
16	5821610.07	980	54.2888985	-1.38	6.428897849	7.196639785	81.18521505	3.35483871	4.325806452	64.19677419	8.84516129	10.12258065	96.45806452	5.490322581	5.796774194	32.26129032	1129.365828	1639.628684	17	-54.2496	-13562.4	452.7080972	491.1081044	883.0559355	105.3087011	188.5825516	26	1791.53	223637.8	6.914784946	-1.560887097	71.27231183	4.403225806	-3.529032258	49.83225806	9.503225806	0.341935484	88.97096774	5.1	3.870967742	39.13870968	1806.661735	2764.063765	72	-56.01635945	-24311.1	199.7212903	185.3309387	315.5655484
13	5695507.59	980	45.675499	-0.0133333	4.764784946	8.640322581	75.68158602	2.796774194	5.761290323	54.93225806	6.561290323	11.4516129	92.14193548	3.764516129	5.690322581	37.20967742	732.5301454	1144.060397	6	-41.90763052	-10435	396.200404	332.1477039	628.7887742	108.0618098	192.0758226	27	4155.17	196119.2	4.079166667	1.14905914	63.22110215	2.4	-1.55483871	45.80645161	5.65483871	3.329032258	80.88709677	3.25483871	4.883870968	35.08064516	615.6902553	1133.562468	144	-41.94078341	-18202.3	181.8012903	117.0828516	201.5582258
13	5696792.59	980	54.8418007	-0.0533333	4.635349462	7.978494624	77.12056452	2.580645161	5.335483871	55.85806452	6.54516129	10.64516129	93.70322581	3.964516129	5.309677419	37.84516129	703.2072678	1061.744213	10	-38.937751	-9695.5	381.0305051	348.475198	657.9284839	92.63586452	166.6934194	29	4545.74	188610.1	4.241263441	0.396236559	62.9297043	2.480645161	-2.425806452	45.45806452	5.9	2.590322581	80.99354839	3.419354839	5.016129032	35.53548387	635.9396565	1180.735884	122	-41.00852535	-17797.7	168.47	118.0323839	208.9888065
13	5697580	980	47.2526016	0.166667	4.656451613	7.963172043	76.21787634	2.422580645	5.374193548	55.12580645	6.748387097	10.47419355	92.31935484	4.325806452	5.1	37.19354839	662.2053981	1009.345245	8	-38.6502008	-9623.9	384.1810101	353.7593297	654.647871	94.12528688	160.5134032	28	3804.09	190169.6	4.670967742	0.566532258	61.19663978	2.770967742	-1.561290323	43.07419355	6.474193548	2.441935484	80.33548387	3.703225806	4.003225806	37.26129032	559.6067772	1019.928723	91	-41.10852535	-17841.1	157.8241935	111.6991968	196.046871
12	5673603.68	980	56.7477989	-0.346667	4.27016129	14.88091398	50.7202957	2.761290323	10.98387097	35.88387097	5.483870968	19.0516129	67.06451613	2.722580645	8.067741935	31.18064516	1054.780494	1435.992784	0	-57.50963855	-14319.9	464.720202	379.4672812	682.9436129	366.7948834	530.1221871	25	228.15	230036.5	3.673252688	7.142069892	53.43024194	2.358064516	4.264516129	40.1	5.093548387	10.56451613	67.85483871	2.735483871	6.3	27.75483871	1002.767854	1447.751145	25	-63.63525346	-27617.7	262.7025806	150.2291839	250.5429677
10	5642212.5	980	45.3051987	-0.513333	6.585349462	8.754032258	73.81209677	4.664516129	5.732258065	57.64193548	8.170967742	12.00645161	90.90322581	3.506451613	6.274193548	33.26129032	1690.361148	2137.912271	6	-72.20160643	-17978.2	534.9565657	729.806719	1265.11429	183.9879414	299.1367677	22	875.72	264803.5	6.46827957	0.706586022	73.26290323	5.041935484	-0.819354839	58.06129032	7.951612903	2.825806452	86.3	2.909677419	3.64516129	28.23870968	1293.107013	1632.435923	47	-76.42396313	-33168	242.2758065	233.1828387	395.0483548
11	5644476.38	980	64.0636978	0.26	6.657526882	8.298521505	68.5875	4.296774194	4.919354839	52.06774194	8.783870968	11.67096774	86.42903226	4.487096774	6.751612903	34.36129032	2687.266284	3535.055584	17	-66.8516129	-16579.2	493.1774194	630.0737641	1127.464903	176.6518875	284.593429	23	251.45	244616	6.166129032	0.901478495	66.80524194	4.325806452	-0.84516129	51.47096774	8.116129032	3.077419355	81.27419355	3.790322581	3.922580645	29.80322581	1078.815288	1532.924084	94	-67.83133641	-29438.8	228.5825806	222.8399806	388.4224194
11	5647585	980	87.6391983	1.13333	5.924327957	10.59354839	58.32674731	3.577419355	7.690322581	41.62258065	8.390322581	13.62580645	74.80645161	4.812903226	5.935483871	33.18387097	970.1487677	1393.320429	0	-2.911904762	-733.8	284.2926829	307.3533207	596.0703548	256.0594344	386.8800323	25	116.46	139872	6.035349462	3.303225806	58.11465054	3.990322581	2.141935484	43.28064516	8.293548387	4.451612903	70.99677419	4.303225806	2.309677419	27.71612903	371.8205438	626.4849032	1	-15.84172336	-6986.2	33.11452145	27.63184122	50.25287097
11	5647701.11	980	60.457901	-0.0933333	8.111155914	6.072311828	73.18723118	5.467741935	3.435483871	52.41290323	10.2	9.025806452	90.6	4.732258065	5.590322581	38.18709677	2034.240418	3136.749339	3	-46.04032258	-11418	402.8020161	613.3548911	1173.239968	124.0995192	216.3429065	26	1156.95	199789.8	7.10483871	-0.989112903	65.93413978	4.887096774	-2.867741935	48.79354839	9.322580645	0.777419355	80.95806452	4.435483871	3.64516129	32.16451613	976.5672885	1521.632948	61	-52.01221198	-22573.3	241.0387097	284.1808226	471.4547419
9	5636565.49	980	59.9588013	0.0066667	5.049462366	5.072580645	76.65295699	2.651612903	1.909677419	56.77096774	7.551612903	7.687096774	92.18387097	4.9	5.777419355	35.41290323	1825.972572	2556.284448	35	-53.65766129	-13307.1	404.709879	761.4558871	1476.459548	55.07322097	108.078929	27	4019.8	200736.1	4.930510753	-2.498387097	64.86061828	2.932258065	-4.758064516	47.41612903	6.94516129	-0.935483871	79.56129032	4.012903226	3.822580645	32.14516129	1562.659567	2626.455516	99	-48.88640553	-21216.7	194.8151613	317.8539258	579.5395806
7	5579031.41	980	200.3000031	0.0466667	6.769489247	6.989919355	71.22365591	4.525806452	3.977419355	53.1483871	8.819354839	10.17096774	88.62903226	4.293548387	6.193548387	35.48064516	1666.94751	2223.774716	22	-62.58306452	-15520.6	492.7606855	767.4162157	1494.550516	135.30048	229.8390677	21	448.38	244409.3	6.202016129	-0.337768817	75.34852151	4.15483871	-1.616129032	59.89032258	8.116129032	1.122580645	87.96451613	3.961290323	2.738709677	28.07419355	678.6161014	1061.139126	69	-42.55714286	-18469.8	164.2209677	198.0174323	356.8739032
7	5574681.29	980	80.6274033	0.58	7.125134409	10.97715054	59.58991935	4.593548387	7.164516129	43.67096774	9.593548387	15.06774194	75.99677419	5	7.903225806	32.32580645	1521.405383	2002.290106	0	-76.90120482	-19148.4	493.3107071	541.1377204	985.7210323	324.788163	493.525371	21	98.4	244188.8	6.60672043	2.784543011	70.60873656	4.761290323	0.732258065	58.12580645	8.532258065	5.006451613	82.82580645	3.770967742	4.274193548	24.7	796.8927286	1112.884716	58	-69.43870968	-30136.4	227.7345161	192.9033903	336.2917097
7	5576428.63	980	111.3399963	-1.59333	7.485752688	9.486424731	63.00833333	4.706451613	6.193548387	46.67419355	10.19354839	13.02258065	80.02903226	5.487096774	6.829032258	33.35483871	1522.51418	2029.904739	4	-73.74314516	-18288.3	498.2995968	637.015125	1127.836226	267.4775123	414.4627226	23	245.19	247156.6	6.649865591	1.842473118	71.93172043	4.425806452	0.077419355	58.3	8.716129032	3.806451613	84.97419355	4.290322581	3.729032258	26.67419355	810.6166053	1144.407023	51	-66.00990783	-28648.3	221.9767742	214.7420613	373.4345161
6	5571390.26	980	52.8763008	0.0066667	5.188306452	8.84516129	70.80685484	3.112903226	5.235483871	51.61290323	7.761290323	12.32258065	89.69032258	4.648387097	7.087096774	38.07741935	740.8877694	1190.495003	0	-54.31693548	-13470.6	401.1528226	423.629004	760.1297419	162.3640323	267.4479903	21	2380.39	198971.8	4.533602151	1.897715054	82.90241935	2.703225806	-0.15483871	70.08387097	6.309677419	3.825806452	94.1516129	3.606451613	3.980645161	24.06774194	922.2842221	1419.905377	87	-47.31612903	-20535.2	142.4387097	138.3656	250.3619355
6	5573341.88	980	116.3199997	-0.446667	4.97594086	9.462634409	69.95725806	2.806451613	5.929032258	51.76451613	7.651612903	12.89677419	87.67741935	4.84516129	6.967741935	35.91290323	758.0126556	1134.208871	0	-56.51612903	-14016	420.0506048	430.5779133	766.73	160.5792734	253.763129	25	1935.41	208345.1	4.556451613	2.623521505	81.63333333	2.587096774	0.858064516	69.37419355	6.541935484	4.425806452	93.69032258	3.95483871	3.567741935	24.31612903	775.1438903	1276.526258	85	-42.20276498	-18316	145.4909677	133.3535645	239.8195161
6	5572252.61	980	62.4182014	-0.8	5.643010753	9.303091398	69.98185484	3.619354839	5.806451613	51.91935484	8.029032258	12.76774194	88.5516129	4.409677419	6.961290323	36.63225806	741.7138383	1114.498961	0	-58.10201613	-14409.3	411.8532258	423.5462601	759.8810968	183.1652671	289.288471	23	2477.68	204279.2	4.870026882	2.44327957	81.43467742	3.125806452	1.012903226	69.38064516	6.55483871	4.219354839	91.89354839	3.429032258	3.206451613	22.51290323	881.8153954	1430.803548	68	-49.61589862	-21533.3	129.2922581	122.6085871	226.3988065
6	5577436.78	980	69.7901001	0.246667	4.229166667	10.04892473	65.14610215	2.587096774	6.619354839	46.83225806	5.932258065	13.64516129	84.27419355	3.34516129	7.025806452	37.44193548	1004.943251	1394.667781	5	-64.69677419	-16044.8	508.7449597	501.2616774	924.9245161	148.1382407	231.2349097	20	4161.43	252337.5	3.734543011	3.148790323	76.97567204	2.338709677	1.606451613	64.23225806	4.903225806	5.129032258	88.57096774	2.564516129	3.522580645	24.33870968	842.8702207	1416.862955	80	-46.10069124	-20007.7	220.8554839	188.5722129	327.4584839
6	5573469.28	980	71.7445984	1.88	4.97983871	9.052284946	70.9561828	2.970967742	5.303225806	51.95806452	7.261290323	12.66774194	91.10645161	4.290322581	7.364516129	39.1483871	841.7423226	1237.831077	7	-56.69314516	-14059.9	441.7352823	467.8624415	860.9926452	150.2314151	251.7952355	22	1855.1	219100.7	4.671505376	1.935349462	81.05026882	2.596774194	-0.287096774	68.80322581	6.748387097	3.970967742	92.10645161	4.151612903	4.258064516	23.30322581	862.1220412	1488.164906	64	-45.09861751	-19572.8	139.9870968	136.6854581	244.8860645
5	5555913.16	980	81.5295029	-0.846667	4.603360215	10.52137097	73.00604839	3.022580645	7.490322581	58.94193548	5.848387097	13.6	86.22580645	2.825806452	6.109677419	27.28387097	1103.500335	1501.069368	0	-53.08870968	-13166	441.2092742	506.6242097	900.6258065	149.3110151	233.5014806	25	957.32	218839.8	4.642607527	2.764516129	80.79086022	3.45483871	1.009677419	70.66774194	5.838709677	4.529032258	89.49354839	2.383870968	3.519354839	18.82580645	825.5247422	1216.083977	64	-55.05504587	-24004	105.7672078	109.9858151	220.0562903
5	5557114.25	980	59.9707985	-0.76	5.785483871	10.24422043	75.04502688	3.6	6.967741935	60.88709677	7.661290323	13.42258065	89.17419355	4.061290323	6.45483871	28.28709677	1264.571293	1690.373474	4	-64.18870968	-15918.8	513.6266129	603.293254	1102.606129	163.8166343	266.8639419	25	1725.61	254758.8	5.796370968	2.924327957	81.76827957	4.361290323	1.583870968	71.23870968	7.229032258	4.732258065	90.83225806	2.867741935	3.148387097	19.59354839	888.5207627	1199.702361	47	-65.47880184	-28417.8	230.6054839	235.8728161	410.7513871
5	5555279	980	64.6360016	-0.98	5.875268817	11.49475806	68.37567204	3.512903226	8.064516129	54.27419355	8.151612903	14.72258065	82.71612903	4.638709677	6.658064516	28.44193548	920.6579072	1286.206213	0	-52.56626506	-13089	470.8654545	490.5047761	890.7676129	217.636314	327.1112065	26	424.19	233078.4	6.265994624	3.765053763	75.64032258	4.483870968	1.777419355	65.07741935	8.041935484	5.606451613	85.84516129	3.558064516	3.829032258	20.76774194	623.6873318	923.1924742	44	-53.33219178	-23359.5	165.5228758	155.039109	298.4040645
5	5555638.39	980	43.2507019	0.5	3.532526882	12.37580645	66.99086022	1.603225806	8.103225806	51.58709677	5.348387097	16.06451613	82.84193548	3.74516129	7.961290323	31.25483871	1086.100577	1503.479265	0	-51.31814516	-12726.9	484.9891129	440.303371	806.9405484	191.3623379	317.5120032	24	193.51	240554.6	2.64811828	4.405645161	75.89112903	1.329032258	1.4	62.89677419	4.183870968	7.041935484	88.74193548	2.85483871	5.641935484	25.84516129	801.434731	1250.117077	130	-48.56252874	-21124.7	185.9220065	150.6447412	271.658129
5	5557084.42	980	65.7612	-1.66	3.954435484	11.54489247	68.56962366	2.238709677	8.074193548	52.24516129	5.374193548	15.26774194	84.11935484	3.135483871	7.193548387	31.87419355	1459.37934	1825.789894	4	-70.83104839	-17566.1	522.6227823	532.587871	921.3729032	156.150669	254.5362548	25	244.8	259220.9	4.09422043	4.258064516	74.68615591	2.877419355	2.883870968	64.49032258	5.148387097	6.206451613	83.91612903	2.270967742	3.322580645	19.42580645	950.5279643	1231.787939	64	-70.93548387	-30786	243.3429032	213.0993355	366.2979355
5	5555032.01	980	48.2949982	-0.586667	4.486962366	11.51922043	69.09986559	2.55483871	7.387096774	53.28709677	6.322580645	15.13870968	84.06451613	3.767741935	7.751612903	30.77741935	981.0230266	1373.315784	1	-48.05362903	-11917.3	411.403629	406.9145262	732.9200645	186.4293998	307.7938806	23	94.51	204056.2	4.053360215	3.413037634	78.07526882	2.45483871	1.122580645	66.54193548	5.651612903	5.180645161	89.27096774	3.196774194	4.058064516	22.72903226	658.8731735	1098.057139	75	-40.85990783	-17733.2	64.77935484	63.77238387	134.6072903
5	5556640	980	59.3642998	0.226667	3.669354839	14.1766129	60.22876344	2.025806452	10.37741935	44.96451613	5.335483871	18.25806452	75.36774194	3.309677419	7.880645161	30.40322581	1016.567	1319.816052	0	-60.3233871	-14960.2	478.2887097	336.5375887	594.1835484	221.8235518	314.6016742	23	94.72	237231.2	3.283198925	6.027284946	69.05067204	2.016129032	4.319354839	56.59677419	4.44516129	8.577419355	79.02903226	2.429032258	4.258064516	22.43225806	733.5399892	985.9198452	27	-60.10046083	-26083.6	136.0064516	87.95130323	168.5418065
4	5531758.65	980	93.3784027	-0.466667	6.101209677	9.343817204	73.64932796	3.290322581	7.019354839	56.51290323	8.406451613	11.27741935	87.57741935	5.116129032	4.258064516	31.06451613	0	0	0	0	0	503.0399194	477.4706008	901.0833226	138.1933556	210.3200677	24	498.66	249507.8	6.338709677	3.031451613	77.30551075	4.338709677	1.938709677	67.21935484	8.25483871	4.019354839	86.86774194	3.916129032	2.080645161	19.6483871	0	0	0	0	0	181.9425806	121.9727613	221.5487742
4	5534032.09	980	53.2804985	-1.02	5.660887097	7.790860215	79.01290323	3.451612903	4.351612903	60.1483871	7.493548387	11.07096774	95.76451613	4.041935484	6.719354839	35.61612903	915.8292056	1411.699684	17	-46.82540323	-11612.7	471.3997984	459.2369859	841.8123548	105.3660581	198.7409516	25	633.93	233814.3	5.769623656	0.374193548	83.24704301	4.012903226	-1.170967742	71.09032258	7.535483871	1.870967742	93.12258065	3.522580645	3.041935484	22.03225806	471.7590869	789.0776774	81	-36.14032258	-15684.9	147.8596774	128.638471	230.3476452
4	5531298.88	980	67.5591965	1.38667	6.417473118	9.463306452	73.15658602	3.403225806	7.122580645	55.8516129	8.893548387	11.37741935	87.36774194	5.490322581	4.25483871	31.51612903	0	0	0	0	0	509.5441532	476.354873	886.7373548	148.9772647	224.641829	24	455.41	252733.9	6.74422043	3.204435484	76.67849462	4.596774194	2.064516129	66.32258065	8.767741935	4.190322581	86.48387097	4.170967742	2.125806452	20.16129032	0	0	0	0	0	191.2241935	125.1710258	227.9050968
4	5534348.28	980	72.4589996	0.766667	5.248521505	11.80443548	65.47674731	2.961290323	8.141935484	48.98709677	7.309677419	15.45483871	81.37419355	4.348387097	7.312903226	32.38709677	790.7591415	1146.280361	0	-59.71129032	-14808.4	524.0637097	297.6104073	530.5216774	224.200021	334.4736806	25	744.12	259935.6	5.301344086	4.267876344	72.52258065	3.2	2.677419355	60.17096774	7.022580645	6.493548387	82.82903226	3.822580645	3.816129032	22.65806452	508.2429721	725.6593516	9	-66.65875576	-28929.9	247.6690323	106.9908806	189.5954194
4	5535509.22	980	79.8695984	-0.6	5.950268817	10.48212366	70.15026882	3.412903226	6.964516129	53.14193548	8.090322581	13.95806452	86.46451613	4.677419355	6.993548387	33.32258065	834.4099637	1225.876716	0	-57.85927419	-14349.1	536.1693548	383.1625343	662.1686774	193.1354091	300.5572032	26	1072.13	265940	6.122043011	3.092204301	77.28266129	3.996774194	1.616129032	65.1483871	7.983870968	4.980645161	87.76774194	3.987096774	3.364516129	22.61935484	521.6438041	760.0809774	40	-62.29539171	-27036.2	251.153871	145.6186581	257.4630645
4	5536503.07	980	95.5322037	0.58	5.939919355	9.206586022	75.37002688	3.312903226	5.706451613	56.92580645	8.041935484	12.60322581	91.95483871	4.729032258	6.896774194	35.02903226	889.536304	1321.066574	4	-53.04556452	-13155.3	502.3284274	418.0204294	750.2469677	145.7582718	253.8573387	23	1407.84	249154.9	5.999327957	1.697715054	82.6827957	4.193548387	0.103225806	70.16451613	7.85483871	3.567741935	93.69032258	3.661290323	3.464516129	23.52580645	599.9608488	921.3839677	98	-53.86866359	-23379	199.9274194	143.0642806	260.3347097
4	5534661.7	980	73.1864014	-0.5	4.699596774	11.56196237	66.64233871	2.441935484	7.835483871	50.08064516	6.593548387	15.16129032	82.87096774	4.151612903	7.325806452	32.79032258	895.7905528	1299.743603	0	-62.21572581	-15429.5	532.6195565	316.6720161	550.3779677	199.0827403	304.5781484	26	851.54	264179.3	4.602822581	3.989784946	74.08965054	2.6	2.396774194	62.13225806	6.332258065	6.116129032	84.5483871	3.732258065	3.719354839	22.41612903	579.3418055	810.7130516	39	-68.61221198	-29777.7	223.3403226	106.2912968	187.4185161
4	5535043.5	980	80.751503	-0.106667	4.389247312	11.65658602	66.65725806	2.180645161	7.883870968	50.07096774	6.238709677	15.33870968	82.98064516	4.058064516	7.45483871	32.90967742	875.6783448	1238.95949	0	-59.00080645	-14632.2	521.8677419	301.2869617	528.5402581	192.3367444	299.6806903	26	945.71	258846.4	4.251075269	4.067607527	74.28091398	2.322580645	2.377419355	61.99354839	5.964516129	6.3	84.97096774	3.641935484	3.922580645	22.97741935	576.8510221	827.3090839	45	-65.83709677	-28573.3	219.6258065	100.3498226	179.2026774
3	5494160.34	980	99.6664963	-1.14	6.140456989	8.347983871	80.41733871	3.703225806	5.158064516	65.86129032	8.167741935	11.21935484	94.46774194	4.464516129	6.061290323	28.60645161	1320.016342	1821.991894	19	-55.03669355	-13649.1	435.178629	505.2250988	887.5744839	96.41830383	174.8832645	25	1390.43	215848.6	6.46827957	1.440456989	85.77594086	4.806451613	0.15483871	75.43548387	8.106451613	2.770967742	94.9516129	3.3	2.616129032	19.51612903	622.9535018	1076.099006	57	-35.99470046	-15621.7	160.7867742	152.7188484	270.4923548
3	5490700.47	980	43.7392998	0.58	6.815456989	6.155510753	86.03266129	4.770967742	3.335483871	71.12580645	8.464516129	8.912903226	97.80322581	3.693548387	5.577419355	26.67741935	868.4121238	1292.218626	7	-37.18306452	-9221.4	343.091129	479.9264677	939.9975161	64.53617258	129.0624774	28	924.24	170173.2	7.121505376	-0.77594086	84.59032258	5.667741935	-1.964516129	74.98709677	8.5	0.438709677	93.26451613	2.832258065	2.403225806	18.27741935	571.5796214	942.1604226	60	-28.51013825	-12373.4	114.236129	132.481129	256.560871
3	5491495.43	980	89.1662979	0.406667	6.879435484	10.80833333	70.29260753	4.493548387	7.912903226	57.17096774	9.119354839	13.7516129	82.37096774	4.625806452	5.838709677	25.2	881.221531	1277.332726	0	-57.80604839	-14335.9	447.7419355	426.1787177	772.711	212.763205	310.3439129	27	558.76	222080	6.940322581	3.71438172	74.47526882	5.480645161	2.551612903	64.88709677	8.383870968	4.990322581	83.25806452	2.903225806	2.438709677	18.37096774	610.5246637	943.0584161	32	-52.08993135	-22763.3	135.6061889	99.47992222	191.6490968
3	5493093.06	980	100.3010025	1.6799999	7.043413978	8.968145161	76.77204301	4.183870968	5.64516129	61.96774194	9.706451613	11.99032258	91.72580645	5.522580645	6.34516129	29.75806452	1196.503157	1698.186858	11	-62.45967742	-15490	514.9610887	580.9248226	1051.536581	141.5148665	242.2645226	27	1242.02	255420.7	7.32594086	1.983736559	83.47486559	5.551612903	0.580645161	72.17096774	9.203225806	3.374193548	93.5	3.651612903	2.793548387	21.32903226	749.655429	1243.252761	55	-52.0656682	-22596.5	196.2867742	173.2082258	319.1954194
3	5490063.87	980	140.6300049	0.586667	7.315053763	9.979704301	71.08696237	5.070967742	7.329032258	58.38064516	9.738709677	12.56129032	83.10322581	4.667741935	5.232258065	24.72258065	490.443071	779.0271774	0	-22.46653226	-5571.7	301.5675403	324.7554778	592.9255161	210.3785871	301.1942839	27	336.85	149577.5	7.711827957	2.95188172	75.57647849	6.096774194	1.929032258	65.6516129	9.451612903	3.880645161	84.58387097	3.35483871	1.951612903	18.93225806	349.9971829	653.8670613	3	-12.53249428	-5476.7	31.46710098	26.89189928	50.10345161
3	5491910.31	980	68.4310989	0.313333	3.44905914	11.78991935	67.66384409	1.677419355	8.151612903	53.60322581	5.106451613	15.34193548	83.13225806	3.429032258	7.190322581	29.52903226	1326.810301	1694.282594	1	-62.71532258	-15553.4	512.6907258	401.9415726	722.7301935	170.5657611	289.6222	26	615.15	254294.6	3.595833333	4.484543011	74.79005376	2.232258065	2.896774194	63.71935484	4.896774194	6.596774194	84.49677419	2.664516129	3.7	20.77741935	823.3414783	1208.398887	76	-58.29907834	-25301.8	221.8570968	128.3605194	236.7980968
3	5489691.98	980	114.0490036	1.78667	7.50766129	7.983333333	78.77768817	5.370967742	5.412903226	64.34516129	9.761290323	10.42258065	91.56129032	4.390322581	5.009677419	27.21612903	509.8653419	823.665329	0	-15.18870968	-3766.8	280.8856855	360.3587359	662.1986452	130.8097585	208.4498935	25	351.07	139319.3	7.928763441	1.042741935	81.52271505	6.293548387	0.04516129	70.45483871	9.541935484	1.964516129	91.36451613	3.248387097	1.919354839	20.90967742	342.4801592	657.2036419	9	0.008045977	3.5	28.8381877	29.86065161	56.75683871
3	5494638.86	980	70.1235962	2.1600001	4.776612903	8.402150538	81.02486559	2.870967742	4.887096774	65.33870968	6.4	11.54193548	95.14193548	3.529032258	6.65483871	29.80322581	1410.446891	2006.269952	24	-54.95362903	-13628.5	466.75	538.062998	975.4387742	83.58404919	156.1154161	24	891.77	231508	4.868548387	1.443413978	86.04260753	3.674193548	-0.158064516	75.91290323	6.138709677	2.922580645	95.62580645	2.464516129	3.080645161	19.71290323	742.9310539	1333.289542	77	-40.25483871	-17470.6	178.7677419	168.6027581	305.2686774
3	5489344.81	980	74.5036011	0.506667	6.47983871	9.091129032	75.60322581	4.448387097	5.635483871	59.05806452	8.177419355	12.62903226	91.74193548	3.729032258	6.993548387	32.68387097	1297.875952	1652.212648	0	-67.06895161	-16633.1	489.4981855	527.6484113	941.6183226	169.7669901	284.6547968	24	188.25	242791.1	6.447580645	1.696908602	80.62674731	5.074193548	0.229032258	68.60967742	7.809677419	3.390322581	90.93548387	2.735483871	3.161290323	22.32580645	893.7027662	1364.240661	74	-56.82252874	-24717.8	165.6475728	146.3658487	264.3642258
3	5489114.27	980	74.7838974	0.713333	6.274327957	9.43844086	74.40981183	4.370967742	5.841935484	57.80967742	7.861290323	13.11612903	90.91290323	3.490322581	7.274193548	33.10322581	1299.259155	1641.208439	0	-67.83895582	-16891.9	502.6078788	518.6242585	910.1613548	181.977889	302.4949097	24	191.11	248790.9	6.222715054	1.96438172	80.2172043	4.896774194	0.248387097	68.42903226	7.516129032	3.758064516	90.32580645	2.619354839	3.509677419	21.89677419	913.0359252	1377.306681	63	-59.17218391	-25739.9	164.2996764	139.2644054	254.0566129
2	5466291.65	980	103.4950027	0	2.004569892	11.8641129	74.97836022	1.103225806	8.016129032	59.48709677	2.870967742	15.3516129	90.80967742	1.767741935	7.335483871	31.32258065	572.4097903	838.3117677	3	-52.61532258	-13048.6	446.2477823	242.3502843	472.8256452	90.35719032	162.6956419	25	928.09	221338.9	2.226612903	4.907392473	80.4875	1.538709677	3.180645161	70.01612903	2.887096774	6.667741935	88.77419355	1.348387097	3.487096774	18.75806452	263.9293048	444.9820871	73	-46.99585253	-20396.2	171.4545161	71.33139355	129.2687742
2	5466774.05	980	87.3420029	2.28	3.064650538	10.76129032	78.67567204	1.9	7.35483871	63.06129032	4.04516129	14.06129032	92.93870968	2.14516129	6.706451613	29.87741935	566.1279935	805.1031806	3	-53.36532258	-13234.6	450.6268145	301.4331976	567.1370968	92.06777218	166.0084516	25	1823.79	223510.9	3.206317204	3.832392473	84.26801075	2.332258065	2.435483871	73.56774194	4.006451613	5.406451613	92.58387097	1.674193548	2.970967742	19.01612903	269.1695562	454.0299419	99	-45.48571429	-19740.8	153.7032258	83.20644194	147.1609677
5	5556615.35	987	36.6511993	-0.0333333	4.190456989	12.85725806	64.61330645	2.277419355	8.841935484	49.11290323	5.832258065	16.84516129	79.97096774	3.55483871	8.003225806	30.85806452	1127.096019	1403.560881	0	-58.43387097	-14491.6	523.7883065	444.3255323	774.3585484	226.2387835	357.8320581	25	198.69	259799	4.239919355	5.293951613	71.25900538	2.983870968	3.487096774	59.57096774	5.377419355	7.967741935	81.54516129	2.393548387	4.480645161	21.97419355	817.2852295	1069.034861	50	-66.01958525	-28652.5	286.3706452	203.4186581	333.4236129
4	5532383.68	987	64.2264023	1.47333	6.654301075	8.571236559	74.9061828	3.835483871	6.183870968	57.74516129	8.893548387	10.52580645	88.16129032	5.058064516	4.341935484	30.41612903	0	0	0	0	0	480.3717742	492.998627	948.9845806	129.2463734	200.7316516	26	538.51	238264.4	6.902956989	2.202956989	76.81357527	4.880645161	1.1	66.01935484	8.851612903	3.180645161	86.18064516	3.970967742	2.080645161	20.16129032	0	0	0	0	0	172.4032258	130.524129	238.4326129
3	5491943.74	987	43.9989014	-0.64	5.002284946	10.60604839	72.07701613	2.970967742	6.474193548	55.61935484	6.729032258	14.4483871	89.75483871	3.758064516	7.974193548	34.13548387	1331.735529	1713.560929	10	-64.15201613	-15909.7	552.7875	490.2863992	851.2572258	188.704894	316.5069516	23	238.26	274182.6	5.111962366	3.274327957	79.7188172	3.703225806	1.622580645	68.31612903	6.383870968	5.458064516	89.65483871	2.680645161	3.835483871	21.33870968	902.5541832	1346.059506	46	-62.03248848	-26922.1	269.4603226	184.1624097	327.9875484
25	6025939.37	990	69.0167999	1.3133301	4.131451613	10.64112903	84.41518817	2.367741935	8.032258065	68.7516129	5.687096774	12.83548387	96.02903226	3.319354839	4.803225806	27.27741935	489.6865296	681.4188742	0	-40.36521739	-10212.4	360.3464358	228.1162132	446.1254194	58.03501975	105.5966871	29	5818.81	176930.1	7.552956989	2.809408602	93.19341398	5.329032258	1.632258065	79.54193548	9.603225806	3.8	99.26451613	4.274193548	2.167741935	19.72258065	279.5833074	594.2853194	10	-22.74976959	-9873.4	91.71870968	54.04513226	109.9490323
20	5903440.92	990	44.5007019	-0.2	3.689919355	10.66706989	81.46115591	2.403225806	8.148387097	64.27741935	4.967741935	13.30645161	93.90645161	2.564516129	5.158064516	29.62903226	458.9746596	654.5301387	1	-45.4746988	-11323.2	362.7680808	267.6280538	509.3076774	90.24485671	149.6032097	29	5855.94	179570.2	4.180241935	3.224596774	77.97728495	2.64516129	1.596774194	64.75806452	5.622580645	5.187096774	89.23548387	2.977419355	3.590322581	24.47741935	826.9901265	1233.81589	65	-48.77903226	-21170.1	144.9825806	103.0401355	178.5020968
20	5903228.08	990	109.1999969	0.88	4.045026882	9.673387097	84.17688172	2.425806452	6.658064516	66.71612903	5.777419355	12.40645161	98.08709677	3.351612903	5.748387097	31.37096774	459.6202461	699.6640677	2	-40.36506024	-10050.9	386.3325253	311.3967509	562.6346774	81.43919027	153.4990516	27	5351.83	191234.6	4.424327957	2.163575269	80.29153226	2.764516129	0.383870968	66.87419355	5.948387097	4.170967742	92.3483871	3.183870968	3.787096774	25.47419355	867.8722194	1382.243335	78	-45.47603687	-19736.6	207.0422581	168.2144161	283.8502903
13	5695712.59	990	58.1757011	0.433333	4.706048387	8.921370968	74.92083333	2.75483871	6.058064516	54.18387097	6.477419355	11.72580645	91.44193548	3.722580645	5.667741935	37.25806452	730.362426	1110.250513	2	-42.37269076	-10550.8	400.4175758	324.0128751	603.9652581	115.2640326	204.4782903	29	4257.33	198206.7	4.044892473	1.375268817	62.93534946	2.390322581	-1.309677419	45.49677419	5.587096774	3.609677419	80.7516129	3.196774194	4.919354839	35.25483871	609.3795311	1130.484306	151	-42.11013825	-18275.8	181.6974194	111.6732484	192.5442581
11	5643398.79	990	69.2867966	-0.213333	4.324327957	11.88145161	56.73655914	2.948387097	7.819354839	41.67096774	5.529032258	16.1516129	73.95483871	2.580645161	8.332258065	32.28387097	2429.822927	3068.744326	4	-64.48548387	-15992.4	513.9752016	435.578744	736.0678387	259.3411179	395.2700613	19	260.62	254931.7	3.989112903	4.076344086	58.81599462	2.935483871	1.85483871	43.6	4.935483871	7.441935484	73.16129032	2	5.587096774	29.56129032	1017.573352	1347.057071	80	-72.21336406	-31340.6	235.4325806	125.2503613	211.8923548
11	5645883.99	990	64.6579971	0.666667	5.83561828	8.421370968	67.17163978	4.029032258	5.174193548	50.61612903	7.277419355	11.81935484	84.78064516	3.248387097	6.64516129	34.16451613	2348.921017	3229.574603	18	-55.27782258	-13708.9	470.5983871	594.4141129	1095.584161	172.7669546	272.0408161	27	1131.61	233416.8	5.058602151	1.035887097	66.18803763	3.332258065	-1.064516129	49.97419355	6.661290323	3.325806452	81.83548387	3.329032258	4.390322581	31.86129032	1078.073936	1521.958152	114	-62.23317972	-27009.2	243.8474194	232.3614097	415.2414839
6	5575744.73	990	129.5	1.72	3.145564516	11.81653226	62.39099462	1.803225806	8.05483871	45.61935484	4.670967742	15.55806452	80.81290323	2.867741935	7.503225806	35.19354839	922.7335815	1361.476858	0	-60.55322581	-15017.2	439.0030242	335.6315907	601.1850968	156.7373625	243.2304419	24	1677.46	217745.5	2.618010753	4.523521505	75.94475806	1.412903226	2.690322581	64.11935484	3.741935484	6.651612903	88.17096774	2.329032258	3.961290323	24.0516129	859.2290203	1409.08259	90	-48.15299539	-20898.4	112.0690323	80.15411935	150.7183871
5	5556827.35	990	34.3456993	0.526667	4.145698925	11.78413978	68.06760753	2.351612903	8.170967742	51.65806452	5.603225806	15.53225806	84.18387097	3.251612903	7.361290323	32.52580645	1419.440568	1780.896642	3	-70.13225806	-17392.8	542.2104839	535.5780202	937.4085484	173.4867548	281.0365065	26	235.45	268936.4	4.271102151	4.513037634	73.97567204	3.022580645	3.051612903	63.58064516	5.351612903	6.606451613	83.60967742	2.329032258	3.55483871	20.02903226	893.9116864	1159.634939	55	-68.88617512	-29896.6	282.6080645	237.3948548	395.4535484
3	5490343.41	990	64.1893997	-0.933333	6.044623656	11.79086022	64.80819892	4.087096774	8.435483871	52.27741935	7.84516129	15.20967742	78.03225806	3.758064516	6.774193548	25.75483871	1033.263639	1345.229313	0	-64.94435484	-16106.2	507.3844758	414.6887742	730.6935806	274.4583446	401.4267806	25	154.15	251662.7	6.015456989	4.158333333	72.16182796	4.729032258	2.822580645	61.9483871	7.383870968	5.677419355	81.43870968	2.65483871	2.85483871	19.49032258	609.3156968	1021.2887	32	-50.78248848	-22039.6	172.0193548	114.6518516	210.3776452
2	5461998.99	990	77.5551987	1.48667	2.562231183	11.75	74.88373656	1.529032258	8.106451613	58.0483871	3.429032258	15.43548387	90.65483871	1.9	7.329032258	32.60645161	572.5182988	802.647671	2	-57.40806452	-14237.2	511.2711694	290.9393427	519.6679355	101.2627917	177.7530871	24	802.14	253590.5	3.115053763	4.755645161	80.06370968	2.403225806	3.312903226	68.66129032	3.796774194	6.574193548	89.06451613	1.393548387	3.261290323	20.40322581	300.2494286	447.4968968	86	-61.74815668	-26798.7	201.0119355	85.18309355	153.0354839
23	5989003.25	992	18.8952999	-0.913333	5.327419355	8.684274194	82.7608871	3.319354839	6.012903226	67.22580645	6.970967742	11.60322581	97.88064516	3.651612903	5.590322581	30.65483871	553.0912684	854.4391	2	-40.99565217	-10371.9	406.9213849	413.4895271	742.0693226	88.52039443	165.4679742	27	1475.97	199798.4	6.922849462	0.226344086	83.80443548	4.470967742	-1.532258065	64.00322581	9.003225806	1.925806452	95.86451613	4.532258065	3.458064516	31.86129032	668.0822258	1168.6811	80	-40.78617512	-17701.2	171.6906452	155.8777097	272.4739677
20	5904312.56	993	40.2523003	-0.32	3.591935484	9.421236559	85.2969086	2.235483871	6.75483871	67.79354839	5.077419355	11.93548387	97.48064516	2.841935484	5.180645161	29.68709677	470.0521241	727.1632097	3	-43.85863454	-10920.8	356.6638384	301.3210637	589.5313548	60.81714976	118.8417226	29	7101.94	176548.6	4.121908602	2.341666667	78.42822581	2.583870968	0.574193548	65.14516129	5.564516129	4.125806452	90.52580645	2.980645161	3.551612903	25.38064516	834.0797876	1363.337339	48	-46.12419355	-20017.9	234.2625806	189.5985355	306.7279032
5	5554350.91	997	18.2868004	-0.453333	6.748924731	9.280645161	75.62701613	4.096774194	6.061290323	59.88709677	8.916129032	12.33548387	90.2	4.819354839	6.274193548	30.31290323	1222.159415	1648.820719	1	-66.01612903	-16372	515.0358871	662.4100605	1177.568323	157.8009385	262.6580839	26	594.84	255457.8	7.057392473	1.909005376	81.98830645	5.422580645	0.25483871	70.40967742	8.803225806	3.383870968	91.90645161	3.380645161	3.129032258	21.49677419	742.5663306	1161.227084	49	-57.84124424	-25103.1	199.2525806	227.0671839	408.1495806
25	6020808.39	1000	58.3580017	0.673333	5.681048387	11.2436828	83.84180108	3.306451613	8.870967742	67.93548387	7.722580645	13.53548387	95.71290323	4.416129032	4.664516129	27.77741935	467.1871871	662.8822645	0	-42.54313725	-10848.5	377.0153374	201.0493827	405.4340323	94.15609947	167.9988516	27	4389.32	184360.5	7.24905914	3.39811828	94.31948925	4.806451613	1.864516129	81.41935484	9.451612903	4.683870968	99.76129032	4.64516129	2.819354839	18.34193548	316.9163781	645.9797032	24	-25.0375576	-10866.3	167.9970968	78.20703871	146.9417419
25	6024261.43	1000	39.4370995	-0.606667	5.072983871	11.32795699	82.31424731	2.564516129	8.306451613	66.78387097	7.309677419	13.55806452	95.19354839	4.74516129	5.251612903	28.40967742	484.0646573	681.6293	1	-43.12490119	-10910.6	394.6564155	217.0243601	412.2150323	100.2395352	165.2555839	29	4154.2	193776.3	7.998387097	3.510887097	92.48198925	4.967741935	1.893548387	77.85806452	10.79032258	4.764516129	99.13870968	5.822580645	2.870967742	21.28064516	310.2600465	593.8012677	27	-28.49331797	-12366.1	185.9158065	91.33236452	164.6511613
25	6024889.21	1000	67.0262985	-0.0266667	4.186827957	9.237096774	87.25537634	2.348387097	6.958064516	72.19032258	5.838709677	11.28387097	97.32258065	3.490322581	4.325806452	25.13225806	686.3722045	955.6312387	0	-46.40862745	-11834.2	365.9842536	283.8076807	526.1742903	43.30657167	83.58132903	29	6418.56	178966.3	7.477553763	1.316935484	94.61263441	4.764516129	-0.070967742	82.88064516	10.05806452	2.387096774	99.50967742	5.293548387	2.458064516	16.62903226	333.3047906	722.5462903	39	-20.9718894	-9101.8	135.5351613	95.74641935	179.6738065
25	6024797.31	1000	62.4511986	0.333333	4.517741935	9.021370968	87.82620968	2.548387097	6.670967742	72.8483871	6.24516129	11.03548387	97.79677419	3.696774194	4.364516129	24.9483871	661.7438989	921.3662032	1	-44.62109375	-11423	360.4372951	288.5225507	535.712871	42.77052962	83.56410968	29	6989.44	175893.4	7.798924731	1.115456989	94.82486559	5.090322581	-0.232258065	83.34516129	10.29032258	2.187096774	99.64516129	5.2	2.419354839	16.3	343.764438	754.3726935	31	-21.30506912	-9246.4	132.4080645	96.07465484	181.075129
25	6024898.29	1000	61.884201	-0.66	4.517741935	9.021370968	87.82620968	2.548387097	6.670967742	72.8483871	6.24516129	11.03548387	97.79677419	3.696774194	4.364516129	24.9483871	661.7438989	921.3662032	1	-44.62109375	-11423	360.4372951	288.5225507	535.712871	42.77052962	83.56410968	29	6989.44	175893.4	7.798924731	1.115456989	94.82486559	5.090322581	-0.232258065	83.34516129	10.29032258	2.187096774	99.64516129	5.2	2.419354839	16.3	343.764438	754.3726935	31	-21.30506912	-9246.4	132.4080645	96.07465484	181.075129
25	6020983.67	1000	52.3871002	-1.36	6.319354839	9.437634409	87.57056452	4.196774194	7.267741935	71.35483871	8.338709677	11.52903226	97.91290323	4.141935484	4.261290323	26.55806452	516.5961467	783.1369968	0	-39.30155642	-10100.5	349.2531828	249.8889494	461.377129	58.54545238	108.412429	30	8269.28	170086.3	7.13938172	1.522849462	95.47795699	4.974193548	0.041935484	84.17741935	9.158064516	2.687096774	99.69677419	4.183870968	2.64516129	15.51935484	336.7341364	743.8038645	42	-20.68179724	-8975.9	119.4235484	77.59916774	140.2024194
23	5987097.23	1000	61.0942001	-1.22667	5.371505376	8.384677419	84.81572581	3.419354839	5.709677419	68.30645161	7.087096774	11.24516129	98.27096774	3.667741935	5.535483871	29.96451613	573.982728	951.3446419	6	-40.73424125	-10468.7	400.3437372	421.9851008	788.0277097	77.38718501	148.5183161	28	1982.67	194967.4	6.478091398	-0.058064516	84.90053763	4.083870968	-2.470967742	65.01290323	8.429032258	1.803225806	96.36129032	4.34516129	4.274193548	31.3483871	720.1823224	1294.633929	91	-38.61013825	-16756.8	174.0741935	160.9161226	284.8163548
18	5887573.14	1000	69.893898	0.0133333	3.37016129	13.24206989	65.84731183	1.793548387	8.387096774	45.55806452	4.967741935	17.54516129	89.47741935	3.174193548	9.158064516	43.91935484	664.3546521	962.8626452	0	-47.33574297	-11786.6	475.049899	301.5226669	543.8139677	212.2035237	354.6746806	20	173.84	235149.7	3.35483871	4.950403226	68.87943548	1.783870968	1.458064516	53.09032258	4.806451613	8.487096774	82.47096774	3.022580645	7.029032258	29.38064516	545.6944569	849.7176968	97	-54.73847926	-23756.5	238.6425806	101.743129	173.5236452
20	5903499.08	1000	52.8242989	0.02	3.123655914	10.35349462	83.90860215	1.983870968	8.019354839	67.20645161	4.209677419	12.92258065	94.86774194	2.225806452	4.903225806	27.66129032	534.2122806	770.8066258	0	-50.62709163	-12707.4	328.0545639	250.4748162	500.561129	64.44271747	112.6008	29	7426.72	161730.9	3.660483871	3.258198925	78.16451613	2.193548387	1.722580645	65.06451613	4.941935484	5.106451613	89.07096774	2.748387097	3.383870968	24.00645161	885.056465	1306.840539	69	-51.89331797	-22521.7	149.4809677	106.5216516	187.2053548
20	5903155	1000	118.7300034	-1.6866699	3.350268817	10.63467742	82.21075269	2.103225806	7.632258065	64.81612903	4.683870968	13.51290323	96.79032258	2.580645161	5.880645161	31.97419355	572.0389454	829.3249484	1	-52.01405622	-12951.5	395.2256566	276.447112	506.2662258	82.57093539	149.8431258	25	5169.74	195636.7	3.561424731	3.311424731	77.79986559	2.280645161	1.1	64.18064516	4.725806452	5.264516129	89.61935484	2.44516129	4.164516129	25.43870968	895.2584735	1432.371113	73	-50.56290323	-21944.3	207.7632258	145.1942323	243.4665484
20	5904355	1000	72.9812012	0.473333	3.589516129	10.43064516	81.79905914	2.032258065	7.116129032	64.45806452	5.129032258	13.45483871	97.92903226	3.096774194	6.338709677	33.47096774	581.8289001	815.2270742	2	-46.49722222	-11717.3	438.2392276	315.176495	576.2825484	98.57176762	181.2197	27	2526.28	215613.7	2.947715054	2.38561828	80.86962366	1.483870968	-0.95483871	67.34516129	4.34516129	5.096774194	93.36129032	2.861290323	6.051612903	26.01612903	1061.720922	1692.242468	190	-47.47419355	-20603.8	211.6535484	155.0781903	256.2687097
20	5904455.46	1000	88.5602036	-1.8	3.467741935	10.27876344	82.44811828	1.838709677	6.712903226	64.53548387	5.038709677	13.43225806	98.29354839	3.2	6.719354839	33.75806452	540.924614	760.7526419	3	-41.83754941	-10584.9	431.4187373	309.5334929	567.7449677	95.11290945	176.5589613	26	2066.01	211826.6	2.992473118	2.23172043	81.0563172	1.570967742	-1.180645161	67.26774194	4.351612903	5.022580645	93.78387097	2.780645161	6.203225806	26.51612903	1025.597799	1631.316971	184	-45.23940092	-19633.9	207.8148387	153.2962903	255.0230645
20	5908177.8	1000	95.8852997	-0.413333	3.536155914	11.3344086	80.65228495	2.54516129	8.441935484	63.97741935	4.512903226	14.48709677	95.75806452	1.967741935	6.04516129	31.78064516	547.3561271	750.2235935	0	-51.73003953	-13087.7	443.7631365	281.6044051	504.0504839	108.365857	193.0526516	29	1688.95	217887.7	3.101612903	3.5125	78.66841398	1.974193548	1.177419355	64.81612903	4.138709677	6.180645161	92.47419355	2.164516129	5.003225806	27.65806452	978.7587226	1455.090703	175	-51.08986175	-22173	227.6380645	140.9900097	229.5552903
17	5854371.48	1000	62.8580017	-0.906667	3.387768817	11.92352151	71.8125	2.209677419	8.790322581	54.22258065	4.435483871	15.50645161	89.72903226	2.225806452	6.716129032	35.50645161	901.0315554	1225.245119	0	-54.5932	-13648.3	426.6842105	380.0339558	704.9011613	139.4006204	241.7230839	28	996.74	210782	3.785752688	3.901747312	74.11760753	2.570967742	1.85483871	60.10322581	4.796774194	6.109677419	85.9516129	2.225806452	4.25483871	25.8483871	731.1143012	1175.339739	71	-56.46866359	-24507.4	223.1048387	155.5673355	270.7866129
17	5853853.52	1000	35.1141014	-1.13333	5.757123656	10.3686828	70.99193548	3.7	7.322580645	54.18064516	7.693548387	13.63870968	88.75806452	3.993548387	6.316129032	34.57741935	450.4293703	685.8295677	0	-26.32570281	-6555.1	341.5854545	370.001196	678.65	180.1178589	280.5025323	30	954.81	169084.8	7.341935484	2.092204301	76.69717742	5.609677419	0.696774194	59.37096774	9.183870968	3.532258065	89.16451613	3.574193548	2.835483871	29.79354839	377.0618977	665.2284226	2	-30.03617512	-13035.7	44.97225806	43.47957742	82.98554839
14	5698189.17	1000	75.4458008	-0.293333	4.672446237	7.865725806	75.25819892	2.532258065	4.541935484	58.49354839	6.322580645	10.83225806	90.77096774	3.790322581	6.290322581	32.27741935	2945.270625	3744.119794	14	-62.81124498	-15640	464.3666667	620.9805905	1127.927968	103.940935	182.2395097	25	2004.94	229861.5	5.223655914	0.307258065	58.52137097	3.548387097	-1.45483871	41.28387097	7.406451613	2.074193548	77.92258065	3.858064516	3.529032258	36.63870968	1202.143327	1855.687442	134	-58.86474654	-25547.3	236.1909677	174.5480774	309.2700323
13	5696215	1000	64.4253006	-0.353333	4.825672043	8.527150538	75.90389785	2.809677419	5.703225806	54.63225806	6.667741935	11.27419355	92.48064516	3.858064516	5.570967742	37.8483871	691.0355342	1087.977723	7	-39.66987952	-9877.8	396.8872727	338.8149626	635.2122258	107.4442606	191.6132452	29	4743.72	196459.2	4.155241935	1.019086022	63.05	2.422580645	-1.758064516	45.60322581	5.758064516	3.203225806	80.9483871	3.335483871	4.961290323	35.34516129	617.5671233	1158.791242	138	-41.45599078	-17991.9	192.6193548	125.0424129	216.6287419
13	5698383.57	1000	58.530201	0.626667	4.643951613	9.51922043	73.60430108	2.467741935	6.987096774	54.9483871	6.906451613	12.11935484	89.03225806	4.438709677	5.132258065	34.08387097	563.4078002	869.8916032	0	-43.73654618	-10890.4	367.1337374	271.4719999	483.9040968	123.9472874	202.3307065	28	5483.6	181731.2	5.218548387	2.184408602	61.80201613	3.2	0.612903226	44.77096774	7.051612903	4.14516129	79.56129032	3.851612903	3.532258065	34.79032258	422.7164889	736.7021065	17	-41.87327189	-18173	162.5267742	88.19184194	150.8678387
13	5698718.57	1000	54.6883011	0.366667	4.715994624	9.467204301	74.08857527	2.458064516	6.996774194	55.22258065	7.074193548	11.99354839	88.93225806	4.616129032	4.996774194	33.70967742	518.6019516	785.745329	0	-42.31807229	-10537.2	348.2844444	259.912705	466.5800968	121.4361392	200.2182968	28	6460.74	172400.8	5.401478495	2.153494624	61.87513441	3.387096774	0.622580645	45.35806452	7.232258065	4.05483871	79.21612903	3.84516129	3.432258065	33.85806452	390.3502373	710.5238065	7	-39.44654378	-17119.8	165.3154839	92.05519677	158.741871
13	5692262.61	1000	54.1461983	-0.353333	4.686424731	6.088978495	79.15403226	2.693548387	3.54516129	58.97741935	6.341935484	8.609677419	95.22580645	3.648387097	5.064516129	36.2483871	779.8242989	1211.846381	23	-38.3502008	-9549.2	344.189697	382.1160294	745.932	60.72750417	117.6406968	29	3191.64	170373.9	4.529704301	-1.596639785	64.56518817	2.903225806	-3.887096774	45.78709677	6.106451613	0.229032258	81.63225806	3.203225806	4.116129032	35.84516129	740.4140253	1335.802894	129	-40.83456221	-17722.2	150.7958065	142.6199548	255.9029032
12	5677081.74	1000	148.7160034	-0.866667	3.025134409	15.83413978	52.89260753	1.270967742	10.17096774	38.89677419	4.725806452	20.09032258	69.76774194	3.45483871	9.919354839	30.87096774	720.5436687	1002.938697	0	-32.48393574	-8088.5	376.520202	253.8235371	471.1439355	288.8599963	466.3003677	20	34.23	186377.5	3.059139785	7.615188172	57.99973118	1.477419355	2.716129032	44.01935484	4.638709677	11.70322581	74.48064516	3.161290323	8.987096774	30.46129032	827.0186608	1301.915729	49	-47.43778802	-20588	206.2745161	89.26557419	163.4467742
12	5673919.73	1000	65.8567963	-0.893333	3.953360215	13.81330645	55.19865591	2.416129032	9.832258065	40.51290323	5.012903226	17.88387097	72.05806452	2.596774194	8.051612903	31.54516129	1112.288314	1450.089219	0	-54.02931727	-13453.3	460.9385859	422.4434159	732.8612903	271.1472067	410.8405903	25	244.44	228164.6	3.380510753	5.940322581	59.80443548	2.248387097	2.864516129	46.13548387	4.519354839	9.596774194	75.78387097	2.270967742	6.732258065	29.6483871	1190.044922	1655.454635	44	-64.7764977	-28113	241.4867742	162.5734419	279.5962903
10	5642170	1000	65.6320038	-1.16667	3.294623656	12.24005376	63.17647849	1.674193548	7.725806452	46.8	4.612903226	16.67419355	82.39354839	2.938709677	8.948387097	35.59354839	1517.139314	2054.162132	4	-58.34233871	-14468.9	525.4667339	484.8332419	845.5557742	202.0945925	332.9549387	15	70.01	260631.5	2.768548387	2.828225806	69.43991935	1.538709677	-0.816129032	53.00645161	3.851612903	6.761290323	85.32580645	2.312903226	7.577419355	32.31935484	1189.168065	1599.650419	258	-61.44170507	-26665.7	228.2845161	136.4881387	231.4672903
11	5645380.46	1000	52.593399	-0.14	6.98844086	9.024327957	64.32553763	4.848387097	5.867741935	48.13548387	8.741935484	12.38064516	81.49354839	3.893548387	6.512903226	33.35806452	2278.976249	3161.512658	3	-61.54153226	-15262.3	476.7465726	572.6645565	1033.46229	230.2488173	338.9374613	24	902.62	236466.3	6.061290323	1.630376344	64.11666667	4.164516129	-0.451612903	48.89677419	7.803225806	3.870967742	78.8	3.638709677	4.322580645	29.90322581	979.8939949	1409.658761	71	-65.34631336	-28360.3	248.3506452	220.4026935	393.4496774
8	5598874.08	1000	80.0923004	0.573333	3.462634409	11.28104839	54.89045699	1.983870968	8.112903226	38.19032258	5.203225806	14.41290323	71.6483871	3.219354839	6.3	33.45806452	2116.851769	2829.502142	0	-68.22822581	-16920.6	509.5616935	555.8218508	1028.405871	173.441254	270.7708452	27	2439.81	252742.6	4.07688172	4.064784946	58.35806452	2.85483871	2.593548387	42.10967742	5.312903226	5.596774194	72.07419355	2.458064516	3.003225806	29.96451613	1025.516254	1766.963961	62	-48.86843318	-21208.9	186.7477419	169.6537806	301.6195161
7	5578569.16	1000	97.0734024	-0.486667	6.536021505	6.109677419	73.46827957	4.222580645	3.090322581	55.22580645	8.435483871	9.24516129	90.22580645	4.212903226	6.15483871	35	1668.457939	2276.695432	33	-55.3233871	-13720.2	449.3679435	736.9694738	1446.117097	106.9798304	195.6339	21	422.69	222886.5	6.454704301	-1.272311828	75.68508065	4.651612903	-2.764516129	60.05806452	8.190322581	0.158064516	88.41612903	3.538709677	2.922580645	28.35806452	699.3761459	1128.770568	85	-39.48410138	-17136.1	132.3312903	172.8697677	319.5806774
7	5578309.36	1000	121	-0.506667	7.052016129	6.772580645	71.36854839	4.570967742	3.674193548	53.03548387	9.377419355	10.02580645	88.27741935	4.806451613	6.351612903	35.24193548	1472.62805	2123.656855	20	-54.49798387	-13515.5	486.1633065	762.3448165	1472.638839	139.2721534	243.2657129	21	376.41	241137	7.041801075	-0.549596774	75.28763441	5.34516129	-1.922580645	59.86129032	8.858064516	0.938709677	88.53548387	3.512903226	2.861290323	28.67419355	651.7062325	1056.967719	85	-40.31889401	-17498.4	180.8493548	224.4023129	415.7428065
6	5574088.32	1000	123.2129974	0.406667	5.787634409	13.62123656	56.56397849	3.558064516	10.30322581	41.22258065	8.741935484	17.09354839	71.87419355	5.183870968	6.790322581	30.6516129	350.7021235	511.7178548	0	-32.346	-8086.5	341.0129555	209.2795292	364.5165161	334.2273539	461.7919677	21	604.07	168460.4	5.018010753	6.746639785	68.2891129	2.990322581	5.506451613	56.51612903	6.664516129	7.993548387	78.86451613	3.674193548	2.487096774	22.3483871	376.7325878	666.4174774	0	-17.58526077	-7755.1	45.74686469	27.79463477	51.9133871
6	5574166.22	1000	97.8764038	0.386667	4.05094086	8.670967742	72.19247312	2.464516129	5.087096774	53.19032258	5.716129032	12.18064516	91.49677419	3.251612903	7.093548387	38.30645161	1054.151145	1528.472268	8	-59.20887097	-14683.8	433.3820565	477.7263044	906.6067097	112.8288913	193.8082387	23	2340.19	214957.5	3.597715054	1.700806452	82.81196237	2.161290323	-0.264516129	71.24193548	5.04516129	3.651612903	93.32258065	2.883870968	3.916129032	22.08064516	1028.788574	1692.979094	127	-46.6421659	-20242.7	151.9422581	152.4563323	264.0674839
5	5559276.39	1000	83.6200027	-0.173333	5.33561828	11.11169355	72.57486559	2.958064516	7.235483871	58.41290323	7.196774194	14.47419355	86.68387097	4.238709677	7.238709677	28.27096774	1268.197845	1727.422974	5	-62.91532258	-15603	535.1989919	564.1908548	976.8572903	185.5882474	296.9531677	24	1257.56	265458.7	5.081586022	3.609274194	79.74408602	3.322580645	1.877419355	69.11935484	6.767741935	5.658064516	88.42903226	3.44516129	3.780645161	19.30967742	937.7077756	1286.207932	118	-65.51451613	-28433.3	208.8441935	195.2289097	346.4868065
5	5555750.94	1000	35.1069984	-0.02	3.975672043	13.02083333	64.8983871	2.025806452	8.770967742	50.79677419	5.493548387	16.71935484	80.29032258	3.467741935	7.948387097	29.49354839	1066.621853	1465.165039	0	-54.675	-13559.4	496.4945565	420.7340786	739.2772258	222.1348373	354.436071	25	279.46	246261.3	3.608333333	5.010752688	72.94462366	2.306451613	2.377419355	60.56129032	4.958064516	7.761290323	84.60967742	2.651612903	5.383870968	24.0483871	818.3296696	1139.483881	83	-58.63317972	-25446.8	207.556129	151.6089613	266.5080645
5	5556427.91	1000	39.1831017	-0.713333	3.644086022	13.83575269	62.17916667	1.893548387	9.24516129	46.05483871	5.177419355	18.12580645	79.52258065	3.283870968	8.880645161	33.46774194	1120.042671	1469.42169	0	-58.56693548	-14524.6	501.1649194	355.9592742	635.3624194	242.5395188	387.6820871	24	127.19	248577.8	3.158602151	5.573387097	71.09758065	2.032258065	2.893548387	56.83225806	4.258064516	8.861290323	82.64516129	2.225806452	5.967741935	25.81290323	857.9019237	1118.19251	72	-63.53479263	-27574.1	221.2535484	137.3942452	239.1789677
5	5554810	1000	37.1021004	1.04	3.92405914	9.980376344	75.02419355	2.225806452	6.122580645	57.4516129	5.367741935	13.66451613	91.34516129	3.141935484	7.541935484	33.89354839	1391.561725	1964.250429	10	-59.82217742	-14835.9	446.0921371	507.9728831	940.888871	119.3508278	216.2353548	23	103.14	221261.7	3.520295699	2.206854839	82.8844086	2.174193548	0.112903226	70.33225806	4.780645161	4.083870968	93.76774194	2.606451613	3.970967742	23.43548387	920.2026392	1437.530661	174	-51.22949309	-22233.6	131.6093548	140.2480226	261.5955161
5	5554765	1000	33.6214981	-0.0133333	4.546639785	10.29623656	73.6452957	2.458064516	6.212903226	55.47419355	6.164516129	14.22580645	90.58709677	3.706451613	8.012903226	35.11290323	1269.63694	1750.321948	2	-56.36048387	-13977.4	488.88125	536.1570625	973.8784516	157.1117599	283.2667742	23	96.93	242485.1	4.077419355	2.36922043	82.11666667	2.567741935	0.029032258	68.72580645	5.54516129	4.558064516	94.07096774	2.977419355	4.529032258	25.34516129	843.2317242	1365.714081	165	-47.69009217	-20697.5	170.4190323	173.9276677	311.7316129
5	5555707.36	1000	72.6130981	-0.566667	4.346102151	11.50981183	68.8172043	2.45483871	7.725806452	52.45483871	6.306451613	15.21935484	84.87419355	3.851612903	7.493548387	32.41935484	1023.16747	1419.769987	0	-50.42056452	-12504.3	421.5375	420.955002	758.7849677	184.8149919	300.8218613	22	81.05	209082.6	3.834543011	3.419758065	78.34637097	2.280645161	1.670967742	67.95483871	5.35483871	5.067741935	88.23870968	3.074193548	3.396774194	20.28387097	650.9315932	1069.582339	96	-37.37276888	-16331.9	48.03583062	47.32148799	95.89529032
5	5555260.46	1000	51.2555008	-0.346667	5.221505376	11.52271505	69.57607527	3.087096774	7.829032258	52.3516129	6.722580645	15.4516129	85.75806452	3.635483871	7.622580645	33.40645161	1120.196903	1568.784032	0	-58.26612903	-14450	515.0141129	504.0546411	910.7820645	216.1979833	357.3043419	22	74.83	255447	4.940188172	3.655510753	78.55900538	3.467741935	2.051612903	66.13870968	6.296774194	5.870967742	88.51935484	2.829032258	3.819354839	22.38064516	738.3807166	1200.246365	55	-50.7235023	-22014	170.0974194	151.915871	272.685871
5	5554405.38	1000	93.5430984	-2.9000001	5.514247312	12.32271505	66.45819892	3.338709677	8.490322581	49.36451613	7.04516129	16.39677419	83.02580645	3.706451613	7.906451613	33.66129032	1155.326175	1517.625984	0	-64.83629032	-16079.4	547.047379	492.777119	846.2140323	265.3730565	422.5485903	22	71.97	271335.5	5.372177419	4.279032258	75.84099462	4.006451613	2.712903226	63.00645161	6.683870968	6.593548387	86.07741935	2.677419355	3.880645161	23.07096774	783.9055592	1147.596113	28	-61.56013825	-26717.1	214.4229032	178.1647806	312.7607742
4	5534878.77	1000	58.8392982	-0.0866667	4.700806452	8.470564516	77.32473118	2.909677419	4.903225806	58.16774194	6.558064516	11.89677419	94.50967742	3.648387097	6.993548387	36.34193548	945.4769375	1396.255506	6	-49.95301205	-12438.3	470.7943434	421.2763497	777.3728387	109.1562198	197.4488581	25	465.66	233043.2	4.401747312	0.961827957	83.43104839	2.667741935	-0.816129032	71.19677419	6.022580645	2.65483871	93.14516129	3.35483871	3.470967742	21.9483871	499.9645189	809.1079484	77	-38.64137931	-16809	138.107767	109.3601312	196.8545161
4	5532046.53	1000	71.2024002	-0.826667	4.270430108	8.535080645	77.02459677	2.490322581	4.94516129	57.41935484	5.764516129	11.96129032	94.63225806	3.274193548	7.016129032	37.21290323	1134.625651	1658.538161	20	-56.82620968	-14092.9	480.6209677	433.7140081	814.1870968	96.78155968	181.1142484	23	538.5	238388	4.234811828	1.396236559	82.53884409	2.9	0.125806452	70.6516129	5.522580645	2.761290323	93.04516129	2.622580645	2.635483871	22.39354839	512.649665	817.9794129	112	-40.79423963	-17704.7	146.8148387	113.8578581	207.1624516
4	5533841.2	1000	59.846199	-1.1799999	5.025268817	8.072580645	78.21290323	2.919354839	4.403225806	58.35483871	6.870967742	11.5	95.5483871	3.951612903	7.096774194	37.19354839	936.6506298	1410.490894	21	-46.98104839	-11651.3	473.928629	442.9242359	817.1682581	105.2728266	198.312771	25	513.68	235068.6	4.891397849	0.527150538	83.42325269	3.15483871	-1.422580645	71.36451613	6.603225806	2.222580645	92.71290323	3.448387097	3.64516129	21.3483871	500.7099104	845.3901677	92	-36.24447005	-15730.1	137.653871	114.5348903	205.0659355
4	5537824.85	1000	89.9042969	0.426667	4.958736559	8.753360215	77.26532258	2.941935484	5.080645161	57.77419355	6.690322581	12.14193548	94.69677419	3.748387097	7.061290323	36.92258065	1031.579363	1483.630677	19	-53.14879032	-13180.9	458.9774194	395.9926815	742.0461935	117.7391946	207.5304935	24	741.1	227652.8	4.660483871	1.325537634	83.09489247	2.951612903	-0.348387097	71.47419355	6.187096774	3.196774194	93.21290323	3.235483871	3.54516129	21.73870968	565.7035371	977.3079129	100	-43.78963134	-19004.7	178.1154839	135.6396	241.5262258
4	5534026.76	1000	72.0038986	0.02	5.73266129	8.880510753	75.50134409	3.332258065	5.312903226	57.10645161	7.577419355	12.22258065	93.30645161	4.24516129	6.909677419	36.2	926.0160274	1363.972458	3	-54.52298387	-13521.7	493.9540323	435.8015423	788.5168065	138.2456579	242.3676355	26	657.11	245001.2	5.944489247	1.402284946	82.08400538	4.258064516	-0.212903226	69.50645161	7.525806452	3.15483871	92.99032258	3.267741935	3.367741935	23.48387097	583.4531601	923.9028968	97	-50.87741935	-22080.8	177.8622581	134.6555129	243.6364194
4	5532737.17	1000	97.9569016	-0.213333	6.267069892	9.862768817	71.45873656	3.84516129	6.538709677	53.23548387	8.390322581	13.25483871	88.42258065	4.54516129	6.716129032	35.18709677	925.310071	1314.058981	0	-67.09839357	-16707.5	525.6006061	416.1993224	742.8589032	184.665514	295.6932742	26	536.2	260172.3	6.491666667	2.462365591	78.17997312	4.603225806	0.858064516	65.60967742	8.151612903	4.264516129	89.87419355	3.548387097	3.406451613	24.26451613	613.5276615	875.5154613	40	-70.41359447	-30559.5	239.4525806	155.5869774	275.5871935
3	5495032.05	1000	105.4309998	0.246667	6.293951613	6.954704301	83.78776882	3.829032258	4.009677419	69.65483871	8.316129032	9.658064516	96.98709677	4.487096774	5.648387097	27.33225806	1111.635086	1705.819945	31	-42.15140562	-10495.7	387.3515152	504.3835535	921.1327742	65.08297534	123.8669677	26	1576.89	191739	6.638172043	0.071774194	86.85793011	4.84516129	-1.009677419	76.77096774	8.367741935	1.25483871	95.56451613	3.522580645	2.264516129	18.79354839	526.4591104	910.310129	38	-28.0921659	-12192	138.7422581	149.7376548	268.416129
3	5491576.26	1000	127.8820038	0.12	5.736962366	11.65456989	68.19166667	3.506451613	8.35483871	55.48064516	7.8	14.88064516	80.61612903	4.293548387	6.525806452	25.13548387	1018.646	1469.0746	0	-60.58064516	-15024	491.8320565	416.5453528	726.2960323	220.6178921	321.4377323	27	508.75	243948.7	5.51438172	4.521102151	72.13709677	4.138709677	3.161290323	62.32903226	6.996774194	6.087096774	80.96129032	2.858064516	2.925806452	18.63225806	655.9772101	1000.325145	34	-54.46451613	-23637.6	184.4983871	116.8429935	217.5362258
3	5494499.49	1000	106.4339981	-0.333333	5.926209677	9.413575269	76.89610215	3.696774194	5.822580645	61.35806452	7.741935484	12.77096774	92.94516129	4.04516129	6.948387097	31.58709677	1241.351312	1734.749697	1	-58.97016129	-14624.6	500.7907258	529.2140907	937.8851613	143.2000415	248.1731097	24	691.35	248392.2	6.064247312	2.156048387	83.98682796	4.725806452	0.190322581	72.72258065	7.512903226	3.919354839	94.29032258	2.787096774	3.729032258	21.56774194	804.0299624	1406.99739	57	-51.07165899	-22165.1	192.2819355	160.7551548	292.6911613
2	5463204.02	1000	34.6251984	1.98	3.489112903	10.44798387	79.52392473	2.2	7.441935484	64.68709677	4.880645161	13.54516129	93.56774194	2.680645161	6.103225806	28.88064516	478.5291893	707.8268452	6	-51.8876	-12971.9	394.898583	275.782481	517.8256774	94.18597323	157.1770548	24	782.5	195079.9	3.395564516	3.708736559	84.6141129	2.325806452	2.422580645	74.53225806	4.319354839	5.141935484	92.56451613	1.993548387	2.719354839	18.03225806	164.4657376	293.4900613	25	-34.95310345	-15204.6	127.0090615	68.79691039	125.8978065
2	5466563.06	1000	63.5621986	2.0799999	3.665725806	9.106451613	83.55241935	2.277419355	5.703225806	68.54193548	4.922580645	12.38387097	97.35483871	2.64516129	6.680645161	28.81290323	523.3639827	789.9003452	14	-46.28433735	-11524.8	375.3842424	308.9158211	555.2479032	76.08729035	139.5868065	27	2840.47	185815.2	3.498387097	2.142204301	87.63857527	2.24516129	0.409677419	76.79032258	4.658064516	3.712903226	94.49354839	2.412903226	3.303225806	17.70322581	202.8345129	345.7152677	50	-29.14400922	-12648.5	117.1758065	81.62832258	146.5919677
2	5466210.86	1000	81.6066971	-0.386667	3.77688172	8.990860215	83.8438172	2.287096774	5.674193548	69.11612903	5.006451613	12.25806452	97.12258065	2.719354839	6.583870968	28.00645161	524.6142992	802.7759581	14	-43.98427419	-10908.1	375.9828629	309.9195383	561.8168065	73.80330827	138.0544968	27	2983.17	186487.5	3.567741935	1.993682796	87.84905914	2.25483871	0.05483871	77.1	4.770967742	3.580645161	94.92580645	2.516129032	3.525806452	17.82580645	215.0063486	363.6540355	66	-28.56705069	-12398.1	113.8422581	80.97305161	142.7349032
2	5464661.8	1000	22.7665005	1.3133301	3.567069892	8.678360215	84.54717742	2.264516129	5.267741935	69.4483871	4.74516129	11.91935484	98.01935484	2.480645161	6.651612903	28.57096774	594.9906911	869.9415774	12	-46.93266129	-11639.3	389.6927419	333.9445081	590.0341935	58.64185504	115.5933774	27	3246.1	193287.6	3.68561828	1.714650538	88.08991935	2.84516129	0.35483871	77.33225806	4.548387097	3.34516129	95.55483871	1.703225806	2.990322581	18.22258065	240.9261728	369.7093161	113	-31.52603687	-13682.3	133.6245161	97.5278129	172.8151613
20	5905030	1007	46.5027008	-0.946667	2.949865591	13.02083333	76.94610215	1.464516129	10.74193548	60.2516129	4.651612903	15.47096774	88.77096774	3.187096774	4.729032258	28.51935484	286.8866484	464.2779516	0	-39.57016129	-9813.4	303.1842742	146.9714456	318.1733871	95.24843931	167.1348968	30	2833.87	150379.4	3.838844086	6.191801075	70.18602151	2.003225806	4.564516129	56.64516129	5.75483871	7.922580645	82.96129032	3.751612903	3.358064516	26.31612903	471.7598645	841.5937258	3	-43.62258065	-18932.2	199.7893548	86.37152581	151.276
12	5676938.65	1007	51.1374016	2.3199999	3.179973118	14.79448925	54.76034946	1.667741935	9.425806452	41.41290323	4.632258065	18.97741935	69.50322581	2.964516129	9.551612903	28.09032258	737.8310385	1060.980726	3	-31.26144578	-7784.1	362.9519192	284.9861734	544.3151613	268.1921292	421.8857258	20	36.89	179661.2	2.92594086	6.647849462	60.11841398	1.64516129	2.380645161	45.89354839	4.377419355	10.7	75.61290323	2.732258065	8.319354839	29.71935484	899.3892092	1434.214145	96	-45.83410138	-19892	212.7674194	111.8947871	197.6549677
5	5556146.2	1007	45.9622993	0.28	4.003360215	14.17432796	60.68306452	2.306451613	10.02258065	45.77419355	5.6	18.13225806	76.03548387	3.293548387	8.109677419	30.26129032	1072.563181	1409.179113	0	-63.49233871	-15746.1	467.7923387	330.0059698	601.155129	259.9318381	394.5285	24	84.3	232025	3.217204301	5.831989247	70.08709677	2.009677419	3.219354839	57.88709677	4.535483871	8.416129032	81.10322581	2.525806452	5.196774194	23.21612903	769.0653535	1119.80771	56	-58.92949309	-25575.4	154.8335484	101.7466871	184.1415484
4	5533585.25	1007	63.7951012	-0.373333	5.572849462	8.022849462	78.45954301	3.277419355	4.622580645	59.12258065	7.483870968	11.32580645	95.32903226	4.206451613	6.703225806	36.20645161	907.7476105	1386.731126	23	-46.29516129	-11481.2	485.434879	463.0937964	848.4924516	110.5522262	209.8097581	25	621.44	240775.7	5.665860215	0.616263441	83.06155914	3.906451613	-0.864516129	71.15806452	7.441935484	2.122580645	93.13225806	3.535483871	2.987096774	21.97419355	474.4883737	788.011171	90	-36.89861751	-16014	151.3370968	128.1075258	230.9200968
13	5698334	1010	54.0937004	-0.593333	4.627956989	9.761155914	73.15026882	2.425806452	7.229032258	54.40645161	6.880645161	12.39354839	88.69677419	4.45483871	5.164516129	34.29032258	566.6868588	869.411871	0	-44.80080321	-11155.4	369.4480808	264.0927601	471.6497097	128.9298688	211.2979129	28	3991.02	182876.8	5.270430108	2.417473118	61.38266129	3.277419355	0.85483871	44.36774194	7.090322581	4.361290323	78.85483871	3.812903226	3.506451613	34.48709677	402.4613046	700.5851097	6	-41.49861751	-18010.4	146.1048387	75.21896129	132.5407419
13	5692508.12	1010	44.7495995	0.586667	4.244758065	7.909811828	75.49462366	2.677419355	5.583870968	56.24516129	5.94516129	10.43870968	90.9516129	3.267741935	4.85483871	34.70645161	750.8479009	1177.74899	3	-45.92730924	-11435.9	347.5672727	319.9171425	610.3388387	80.24244528	134.8554161	28	1759.21	172045.8	3.860887097	0.768145161	63.18615591	2.425806452	-0.803225806	44.9	5.219354839	2.264516129	80.68387097	2.793548387	3.067741935	35.78387097	533.7964332	950.8158161	104	-39.29516129	-17054.1	166.3064516	119.8773645	216.3670968
11	5648388.43	1010	45.2837982	0.62	6.661424731	6.584139785	73.41317204	3.777419355	3.606451613	53.07096774	8.670967742	9.64516129	91.11612903	4.893548387	6.038709677	38.04516129	2591.562137	3670.688684	23	-55.34596774	-13725.8	442.2764113	639.2315867	1150.927871	118.29642	209.0195806	26	2390.17	219369.1	5.916397849	-0.512768817	67.64233871	3.990322581	-2.025806452	49.83870968	7.870967742	1.312903226	83.47741935	3.880645161	3.338709677	33.63870968	1102.848388	1610.02101	146	-55.3624424	-24027.3	217.1790323	245.4113903	419.7670968
9	5636005	1010	34.911499	0.24	4.984139785	5.054973118	76.65551075	2.729032258	1.983870968	55.79677419	7.390322581	7.441935484	92.41612903	4.661290323	5.458064516	36.61935484	1920.750538	2805.435281	26	-56.23508065	-13946.3	401.3822581	766.7166895	1464.110806	48.98843085	97.50317097	27	5067.42	199085.6	4.854973118	-2.604435484	64.39448925	2.938709677	-4.629032258	46.73548387	6.838709677	-1.058064516	79.31290323	3.9	3.570967742	32.57741935	1547.796554	2554.649477	113	-47.45230415	-20594.3	169.9203226	277.9814871	501.1837742
5	5556987.53	1010	95.9898987	0.206667	5.888844086	10.0405914	75.53319892	3.664516129	6.919354839	61.16451613	7.806451613	13.17419355	89.32258065	4.141935484	6.25483871	28.15806452	1252.488406	1697.154945	5	-63.11814516	-15653.3	507.9364919	607.7861855	1112.573484	156.9285107	257.6175935	25	1787.74	251936.5	5.894086022	2.754435484	82.16115591	4.45483871	1.438709677	71.5516129	7.358064516	4.493548387	91.27741935	2.903225806	3.05483871	19.72580645	870.8108871	1195.076971	49	-63.33525346	-27487.5	228.413871	238.7727226	414.6534516
5	5554832.15	1010	97.0675964	0.96	6.144086022	7.544086022	81.87069892	3.709677419	4.738709677	66	7.841935484	10.30967742	94.05806452	4.132258065	5.570967742	28.05806452	1078.378382	1598.35429	3	-48.12782258	-11935.7	404.2826613	586.1166492	1120.996613	89.81430665	170.2158387	26	774.92	200524.2	6.446639785	0.02594086	85.17163978	4.670967742	-1.977419355	74.37741935	8.067741935	1.451612903	93.36774194	3.396774194	3.429032258	18.99032258	578.359971	1005.281997	73	-31.4578341	-13652.7	99.88516129	132.1192258	260.0871613
5	5554465.29	1010	37.5519981	-1.0533299	7.268951613	8.89327957	76.89099462	4.458064516	5.941935484	60.99354839	9.483870968	11.86774194	90.83225806	5.025806452	5.925806452	29.83870968	1113.788723	1534.219277	0	-59.75443548	-14819.1	500.9622984	664.546496	1201.546129	150.9718935	259.1278645	26	670.89	248477.3	7.66344086	1.579301075	82.6563172	5.967741935	0.064516129	71.25806452	9.461290323	2.977419355	92.08709677	3.493548387	2.912903226	20.82903226	634.2593767	1041.188465	48	-49.02096774	-21275.1	186.573871	219.2225097	402.6031935
5	5555050.14	1010	41.710701	0.42	5.290725806	12.64139785	64.11774194	3.051612903	9.270967742	50.67419355	7.625806452	15.98709677	77.1	4.574193548	6.716129032	26.42580645	654.8260905	909.488	0	-32.44698795	-8079.3	417.949697	383.239962	694.0427742	245.4314836	359.7425581	26	363.46	206885.1	5.535483871	4.660215054	71.90013441	3.719354839	2.725806452	61.28387097	7.474193548	6.425806452	81.78709677	3.75483871	3.7	20.50322581	455.8974641	699.4997032	22	-34.98644068	-16513.6	83.76801471	71.47862724	138.7159355
4	5532659.43	1010	72.1433029	-0.166667	5.592473118	8.180913978	78.02553763	3.148387097	4.551612903	58.83870968	7.674193548	11.52258065	95.03225806	4.525806452	6.970967742	36.19354839	934.9010577	1422.140942	28	-48.90685484	-12128.9	492.8854839	463.9795685	860.118871	114.2265157	214.6490226	25	592.79	244471.2	5.661290323	0.915053763	82.83481183	3.867741935	-0.361290323	70.72580645	7.490322581	2.406451613	93.3483871	3.622580645	2.767741935	22.62258065	477.793462	802.2564032	98	-38.63709677	-16768.5	161.7148387	132.0455032	237.3215806
4	5533706	1010	47.571701	-0.24	5.722715054	8.675537634	76.11357527	3.348387097	5.083870968	57.25806452	7.55483871	12.00322581	93.74516129	4.206451613	6.919354839	36.48709677	920.2574786	1353.012487	4	-53.43225806	-13251.2	484.6076613	436.8773952	791.2900323	132.7793079	236.3842871	25	641.72	240365.4	5.893951613	1.1625	82.47069892	4.229032258	-0.509677419	70.18387097	7.406451613	2.903225806	93.12903226	3.177419355	3.412903226	22.94516129	555.1431597	886.6223742	101	-46.16658986	-20036.3	158.1406452	123.4303645	225.976129
3	5490241.17	1010	50.7943001	0.526667	6.934408602	5.872043011	86.23010753	4.383870968	2.793548387	71.13225806	8.912903226	8.667741935	97.89032258	4.529032258	5.874193548	26.75806452	916.6315105	1422.069494	16	-35.81290323	-8881.6	391.7453629	558.0415141	1082.484452	60.34809738	129.1945161	28	977.03	194305.7	7.338575269	-1.061424731	84.00752688	5.674193548	-2.216129032	73.89032258	8.990322581	0.158064516	92.88064516	3.316129032	2.374193548	18.99032258	608.2314661	992.6714258	62	-29.40668203	-12762.5	139.7087097	165.6444161	310.0295161
3	5492052.85	1010	77.7127991	0.813333	3.388978495	12.02903226	67.3405914	1.496774194	8.132258065	53.10967742	5.112903226	15.69032258	82.5516129	3.616129032	7.558064516	29.44193548	1352.251096	1758.00681	2	-63.74596774	-15809	511.3453629	384.2810403	678.2056452	176.1528573	300.9333935	26	652.52	253627.3	3.484543011	4.647177419	74.32701613	2.174193548	2.874193548	63.48064516	4.777419355	6.85483871	84.23225806	2.603225806	3.980645161	20.7516129	838.4620539	1219.435132	73	-60.13709677	-26099.5	209.2125806	114.9639871	207.1121935
14	5698511.07	1016	15.1037998	-1.84	4.489650538	6.606854839	80.09354839	2.212903226	3.067741935	62.34516129	6.309677419	9.35483871	95.29032258	4.096774194	6.287096774	32.94516129	2936.963989	4016.539332	39	-57.24538153	-14254.1	415.5614141	607.6960199	1176.885258	65.97685433	124.7055742	27	2311.62	205702.9	5.472043011	0.277419355	58.20913978	3.680645161	-1.403225806	41.17096774	7.738709677	1.951612903	77.88709677	4.058064516	3.35483871	36.71612903	1195.409064	1857.144287	127	-59.12258065	-25659.2	228.8370968	171.6318129	306.1016774
25	6021099.3	1020	51.7904015	-0.693333	5.972580645	9.882930108	86.49099462	3.535483871	7.458064516	70.15483871	8.058064516	11.96774194	97.14193548	4.522580645	4.509677419	26.98709677	454.1061587	657.6042935	0	-36.03307393	-9260.5	349.9067762	235.0355438	431.8992581	65.59011373	120.3786742	28	6737.72	170404.6	7.57688172	1.970833333	95.43400538	5.067741935	0.509677419	84.02258065	9.858064516	3.125806452	99.87741935	4.790322581	2.616129032	15.85483871	327.3563518	695.4268065	44	-21.15737327	-9182.3	129.5422581	78.87477742	144.3275806
25	6027134.56	1020	68.6476974	-0.426667	4.529301075	11.46451613	82.91330645	2.574193548	8.551612903	67.61935484	6.261290323	13.93225806	96.58064516	3.687096774	5.380645161	28.96129032	542.4787344	707.555729	0	-45.8640625	-11741.2	431.8010246	226.2290233	414.2335161	92.09721858	160.9420161	26	4897.1	210718.9	7.588037634	3.658333333	92.28494624	5.406451613	2.161290323	78.62580645	9.64516129	4.970967742	98.81935484	4.238709677	2.809677419	20.19354839	392.8811585	705.5541484	12	-34.55115207	-14995.2	181.5245161	85.19241613	152.6572258
25	6023472.38	1020	61.5825005	0.18	6.095967742	8.590188172	88.81626344	3.8	6.461290323	72.98387097	8.132258065	10.56451613	98.27741935	4.332258065	4.103225806	25.29354839	503.5603346	772.5451742	1	-34.87548638	-8963	335.1045175	278.5527012	523.7706129	47.0066512	90.68457097	29	7820.58	163195.9	8.180510753	0.655241935	95.20806452	5.587096774	-0.619354839	83.43225806	10.41290323	1.758064516	99.7516129	4.825806452	2.377419355	16.31935484	313.2439707	653.8882645	31	-18.49608295	-8027.3	112.9996774	84.98525806	161.8733548
25	6022942.77	1020	83.6520004	0.7	5.223521505	8.425806452	89.45040323	3.396774194	6.280645161	73.77096774	6.990322581	10.48064516	98.51290323	3.593548387	4.2	24.74193548	602.278598	911.0309419	3	-40.4027451	-10302.7	340.095092	284.8813973	538.7713226	35.51250273	71.17851613	29	7827.68	166306.5	6.321774194	0.43266129	95.44422043	4.493548387	-0.974193548	84.09032258	7.996774194	1.551612903	99.81612903	3.503225806	2.525806452	15.72580645	350.3229797	748.7140484	40	-18.90921659	-8206.6	113.7222581	88.01890323	165.958129
25	6024040.49	1020	53.6450005	-1.1866699	5.71922043	9.493682796	87.24274194	3.632258065	7.058064516	70.70322581	7.712903226	11.67741935	98.28387097	4.080645161	4.619354839	27.58064516	453.0540549	660.4537452	1	-34.34357977	-8826.3	378.664271	274.1223808	524.2636774	59.83400663	108.7416161	30	6932.37	184409.5	6.947043011	1.529973118	95.04233871	5	0.206451613	83.53548387	8.687096774	2.677419355	99.69354839	3.687096774	2.470967742	16.15806452	339.3724138	749.1828613	32	-21.45714286	-9312.4	116.2522581	75.79675161	138.6166774
18	5887070.99	1020	51.5443001	-1.00667	3.361021505	12.9702957	66.76209677	1.841935484	8.874193548	47.7	4.880645161	17.00322581	88.72580645	3.038709677	8.129032258	41.02580645	626.8618952	927.1043387	0	-46.1304	-11532.6	471.609919	318.0033441	572.1124194	190.4901192	319.338829	21	191.38	232975.3	3.260483871	4.680241935	69.4047043	1.793548387	1.938709677	54.81612903	4.606451613	7.880645161	82.91290323	2.812903226	5.941935484	28.09677419	557.8749014	891.2212	100	-54.42834101	-23621.9	228.8619355	107.6883258	184.041129
20	5902148.08	1020	72.8908005	-1.4333301	3.846908602	9.409005376	83.99825269	2.367741935	6.393548387	65.95483871	5.232258065	12.1516129	97.63870968	2.864516129	5.758064516	31.68387097	545.6732706	793.7992323	3	-44.34738956	-11042.5	381.3369697	318.7160855	600.062129	75.40651305	137.6077097	28	6066.48	188761.8	3.941935484	1.772580645	80.47110215	2.309677419	-0.74516129	67.18387097	5.370967742	3.967741935	92.22903226	3.061290323	4.712903226	25.04516129	985.9425399	1497.934371	124	-46.66129032	-20251	183.1187097	152.5876419	255.4978065
20	5907313.78	1020	54.1969986	-0.46	3.009677419	9.982123656	86.83521505	1.532258065	6.732258065	69.76774194	4.635483871	12.5516129	97.3483871	3.103225806	5.819354839	27.58064516	446.2492697	777.6953677	2	-39.61686747	-9864.6	309.0630303	239.1692085	482.6735806	60.4738753	116.3442323	30	5382.88	152986.2	3.772715054	3.058602151	78.9016129	2.248387097	1.203225806	65.8516129	5.248387097	4.841935484	90.87096774	3	3.638709677	25.01935484	782.9020452	1219.711968	52	-46.64608295	-20244.4	184.7935484	137.2630097	230.9948387
20	5902645	1020	100.7200012	-0.453333	3.992069892	9.594623656	83.76370968	2.638709677	6.587096774	66.0483871	5.432258065	12.51935484	98.31612903	2.793548387	5.932258065	32.26774194	544.692672	778.14	2	-44.19206349	-11136.4	416.5597561	333.9796422	628.0590968	83.67422177	156.4174065	24	3330.2	204947.4	3.643548387	1.650537634	81.51424731	2.177419355	-1.225806452	68.76451613	4.938709677	4.080645161	92.83870968	2.761290323	5.306451613	24.07419355	1045.088829	1681.442552	173	-45.86612903	-19905.9	203.4493548	168.607271	282.8209677
20	5908210.3	1020	65.7753983	1.53333	3.333198925	11.44287634	80.28991935	2.451612903	8.609677419	63.65806452	4.203225806	14.46129032	95.13225806	1.751612903	5.851612903	31.47419355	631.0575929	847.9526258	0	-60.7201581	-15362.2	457.2472505	292.1254312	514.3214516	103.1981847	181.1903129	27	1412.74	224508.4	2.946908602	3.750537634	77.925	1.916129032	1.516129032	64.44516129	3.877419355	6.290322581	91.67419355	1.961290323	4.774193548	27.22903226	1131.561741	1622.088171	151	-60.84516129	-26406.8	234.6248387	142.9766419	231.1558387
20	5906290	1020	159.1390076	-1.45333	2.573790323	11.50887097	78.36962366	1.574193548	8.119354839	61.00645161	3.487096774	14.97741935	93.32580645	1.912903226	6.858064516	32.31935484	593.7782967	806.4104355	0	-51.53815261	-12833	414.0711111	237.5054563	438.1532581	95.68853446	169.7766129	22	475.38	204965.2	2.669623656	3.725537634	76.81572581	1.7	1.280645161	62.77096774	3.522580645	6.24516129	89.08064516	1.822580645	4.964516129	26.30967742	1062.629579	1617.490448	144	-57.37949309	-24902.7	190.7741935	117.5788677	202.5973226
17	5854500.65	1020	61.1249008	0.153333	3.094623656	12.57083333	69.35712366	2.016129032	9.351612903	52.31935484	4.025806452	16.26129032	86.40967742	2.009677419	6.909677419	34.09032258	879.6854908	1240.935871	0	-54.09563492	-13632.1	441.4325203	362.5857944	660.4208065	145.4765007	246.6939581	27	1059.37	217184.8	3.222043011	4.488844086	71.79448925	2.174193548	2.425806452	58.54516129	4.090322581	6.803225806	82.82580645	1.916129032	4.377419355	24.28064516	729.6602657	1150.256539	75	-56.87626728	-24684.3	225.2080645	140.6771129	246.2719355
13	5696722.59	1020	58.3975983	-0.266667	4.494758065	7.871639785	77.57352151	2.432258065	5.196774194	56.23548387	6.532258065	10.50967742	93.72580645	4.1	5.312903226	37.49032258	653.6555418	990.8078613	10	-36.25381526	-9027.2	369.7305051	340.0221577	653.0200323	87.09193743	156.0855677	29	4579.18	183016.6	4.298655914	0.40094086	63.28870968	2.506451613	-1.948387097	45.75483871	5.967741935	2.441935484	81.03548387	3.461290323	4.390322581	35.28064516	607.8665265	1109.541468	106	-41.21682028	-17888.1	163.5454839	116.8437452	206.2223548
13	5696995	1020	59.4045982	0.0333333	4.751747312	8.123790323	75.84354839	2.729032258	5.519354839	54.28064516	6.564516129	10.76129032	92.45806452	3.835483871	5.241935484	38.17741935	720.1071416	1084.917503	10	-40.70120482	-10134.6	392.399596	354.6415501	656.673	99.80086164	176.5606774	29	4307.86	194237.8	4.354704301	0.563306452	61.44462366	2.596774194	-2.129032258	43.83225806	6.003225806	2.709677419	80.23548387	3.406451613	4.838709677	36.40322581	621.0159583	1150.804158	128	-41.29562212	-17922.3	173.1954839	119.6698323	209.6258065
13	5697806.66	1020	69.7397003	-0.786667	4.550134409	8.05672043	76.03709677	2.358064516	5.4	55.55483871	6.661290323	10.60967742	92.36129032	4.303225806	5.209677419	36.80645161	668.3013434	1015.388258	9	-39.80722892	-9912	374.7262626	339.000771	618.0942258	95.66802555	161.0585323	28	3941.06	185489.5	4.783064516	0.759543011	60.84905914	2.838709677	-0.84516129	42.87741935	6.564516129	2.535483871	80.15483871	3.725806452	3.380645161	37.27741935	530.1919332	959.798771	82	-41.48087558	-18002.7	139.0164516	97.06580968	172.5710323
13	5695462.48	1020	48.3041	-0.613333	5.152553763	11.07271505	66.47069892	2.916129032	8.580645161	48.30645161	7.883870968	13.32258065	81.3483871	4.967741935	4.741935484	33.04193548	588.2583448	930.4521774	0	-50.46290323	-12514.8	380.9985887	247.5131472	468.8581613	188.3527617	291.9952226	26	2462.56	188975.3	5.315725806	4.030241935	55.46545699	3.012903226	2.764516129	38.78064516	7.4	5.458064516	72.78064516	4.387096774	2.693548387	34	305.341621	563.1890935	26	-40.2797235	-17481.4	154.4454839	68.44533226	128.0806774
12	5670557.56	1020	57.7980995	-0.786667	4.759677419	12.5891129	57.90134409	3.212903226	8.951612903	43.09032258	6.103225806	16.22258065	72.62903226	2.890322581	7.270967742	29.53870968	1231.60816	1669.651239	0	-61.84556452	-15337.7	510.6453629	564.7968931	987.2987419	281.8492214	394.0840903	18	2728.97	253280.1	3.693682796	4.953629032	60.44395161	2.241935484	2.1	47.33548387	5.183870968	7.738709677	75.20645161	2.941935484	5.638709677	27.87096774	1238.547855	1778.225406	58	-64.73571429	-28095.3	218.2396774	185.0101419	327.3451935
11	5646388.13	1020	58.3652	0.36	5.429301075	7.456989247	71.2188172	3.509677419	4.248387097	53.3516129	6.974193548	10.79354839	88.93225806	3.464516129	6.54516129	35.58064516	2563.63549	3538.183126	24	-55.02008032	-13700	444.3319192	602.1450992	1127.983677	125.5707148	214.2202935	26	1414.12	219944.3	4.639650538	-0.006048387	68.60685484	3.032258065	-2.341935484	51.5	6.151612903	2.212903226	83.87741935	3.119354839	4.55483871	32.37741935	1187.13454	1710.41531	147	-58.90437788	-25564.5	208.5690323	219.6466194	399.2444839
8	5600415.64	1020	40.2108002	1.59333	6.021505376	9.658198925	56.72553763	3.541935484	6.777419355	37.4483871	9.216129032	12.85483871	75.71935484	5.674193548	6.077419355	38.27096774	1267.407071	1879.216645	0	-37.92473868	-10884.4	433.4702407	526.6125135	1049.954194	243.0698886	363.3605065	25	1391.38	198095.9	5.952822581	2.173521505	63.24206989	4.438709677	0.667741935	46.7	7.225806452	3.819354839	78.15483871	2.787096774	3.151612903	31.45483871	679.0215017	1270.479355	2	-20.25073996	-9578.6	161.4878229	177.5263024	331.7195806
7	5578772.85	1020	113.6930008	1.57333	6.229569892	6.202822581	73.82352151	4.022580645	3.019354839	56.00967742	8.080645161	9.335483871	90.45483871	4.058064516	6.316129032	34.44516129	1628.752027	2290.925242	34	-52.70322581	-13070.4	436.4913306	711.2196895	1383.530032	102.890671	186.5667742	20	437.57	216499.7	5.910215054	-1.179301075	76.01384409	4.058064516	-2.64516129	60.41612903	7.648387097	0.251612903	88.41935484	3.590322581	2.896774194	28.00322581	671.3474356	1108.479894	78	-36.96788991	-16118	109.7353896	141.4646523	270.1394194
7	5575574.05	1020	106.0329971	-0.146667	6.701612903	9.196236559	65.49650538	4.35483871	5.490322581	48.30322581	8.896774194	13.11935484	82.62580645	4.541935484	7.629032258	34.32258065	1613.546376	2154.105152	14	-69.07540323	-17130.7	487.0294355	622.2332218	1148.80029	224.7047202	370.0837258	22	129.79	241566.6	6.564650538	1.335752688	74.89919355	4.7	-0.903225806	60.26129032	8.558064516	3.467741935	88.31290323	3.858064516	4.370967742	28.0516129	785.2050512	1198.567332	67	-58.56428571	-25416.9	209.3719355	209.4383226	371.0362258
7	5575980.04	1020	85.6551971	1.80667	7.973521505	11.81465054	56.21397849	4.987096774	8.270967742	41.20967742	10.93548387	15.64193548	71.96774194	5.948387097	7.370967742	30.75806452	1007.667029	1400.716335	0	-57.41935484	-14240	528.6582661	541.2056331	958.9973871	404.6331889	582.2346097	22	185.6	262214.5	7.013037634	3.949731183	65.96612903	4.758064516	2.087096774	53.3	9.177419355	6.309677419	78.11935484	4.419354839	4.222580645	24.81935484	563.0115187	794.6086032	17	-52.32211982	-22707.8	376.0348387	271.5460194	432.6925484
7	5576018.37	1020	51.1296997	-0.52	3.294354839	13.76478495	52.72163978	1.929032258	8.829032258	36.29354839	4.319354839	18.88709677	72.69354839	2.390322581	10.05806452	36.4	1503.71324	2068.316535	4	-61.87983871	-15346.2	460.5568548	316.2892056	552.6073548	269.184073	429.7474677	18	32.72	228436.2	2.764919355	4.697849462	66.57513441	1.922580645	2.187096774	52.18064516	3.396774194	8.216129032	79.47419355	1.474193548	6.029032258	27.29354839	739.7592122	1109.391429	111	-52.68870968	-22866.9	156.5264516	81.13485161	148.5899355
6	5571571.51	1020	62.3028984	0.233333	5.236827957	9.153360215	70.16626344	3.119354839	5.570967742	51.58387097	7.84516129	12.6483871	88.77419355	4.725806452	7.077419355	37.19032258	742.2412516	1194.683497	0	-55.89193548	-13861.2	398.8086694	408.9195302	725.4509355	171.661478	277.8122258	21	2000.43	197809.1	4.527956989	2.193145161	82.41760753	2.680645161	0.132258065	69.61612903	6.322580645	4.161290323	93.70322581	3.641935484	4.029032258	24.08709677	915.7568329	1430.774623	87	-48.09700461	-20874.1	137.0609677	128.8876419	233.962129
6	5575557.9	1020	64.5367966	1	2.709677419	14.85913978	55.9858871	1.564516129	11.29354839	40.98709677	3.874193548	18.81290323	71.95483871	2.309677419	7.519354839	30.96774194	645.1603464	1023.871445	0	-53.51653226	-13272.1	479.3425403	224.0791149	420.2623871	185.3257817	272.3670258	21	402.19	237753.9	2.353494624	7.790591398	67.82258065	1.241935484	5.951612903	55.16774194	3.364516129	10.04516129	79.43225806	2.122580645	4.093548387	24.26451613	488.7316848	902.9414484	5	-39.79262673	-17270	229.5487097	81.99273226	146.4213226
6	5573798.21	1020	100.4759979	-1.3266701	4.945967742	12.73494624	60.15376344	2.906451613	9.15483871	43.73225806	7.680645161	16.34516129	77.80645161	4.774193548	7.190322581	34.07419355	551.2736028	773.1797452	0	-52.24354839	-12956.4	392.5125	270.7529617	464.2447097	262.6693036	374.3162968	23	591.31	194686.2	4.019086022	5.586155914	73.51008065	2.048387097	3.922580645	61.36774194	5.729032258	7.451612903	85.25483871	3.680645161	3.529032258	23.88709677	565.5514577	961.1071871	15	-37.53501144	-16402.8	89.66840391	58.4260362	110.2418065
6	5573851.87	1020	73.335701	-1.4	5.818548387	12.14193548	61.45900538	2.858064516	8.590322581	44.5483871	9.383870968	15.76129032	79.19677419	6.525806452	7.170967742	34.6483871	502.0688548	794.882471	0	-52.47580645	-13014	466.6395161	359.1732077	697.0214839	263.2412454	398.5447645	21	917.45	231453.2	5.386827957	5.33266129	72.35241935	2.977419355	3.719354839	61.24516129	7.848387097	7.209677419	83.90322581	4.870967742	3.490322581	22.65806452	528.166032	984.0430871	18	-37.90829493	-16452.2	198.6193548	130.2532065	241.1347742
6	5577531.94	1020	70.0147018	0.58	4.018413978	9.939919355	65.64502688	2.461290323	6.45483871	47.38709677	5.616129032	13.59032258	84.71290323	3.15483871	7.135483871	37.32580645	1082.408428	1491.52329	8	-66.7	-16541.6	513.4834677	509.3417319	944.8126452	138.7003663	221.3693903	19	3000.38	254687.8	3.317741935	2.989784946	78.57701613	2.025806452	1.338709677	66.81612903	4.480645161	5.009677419	90.16129032	2.45483871	3.670967742	23.34516129	895.0381899	1530.513	90	-46.43617512	-20153.3	225.2377419	194.5642935	330.0552258
5	5555090.3	1020	26.9055004	1.45333	4.486962366	11.51922043	69.09986559	2.55483871	7.387096774	53.28709677	6.322580645	15.13870968	84.06451613	3.767741935	7.751612903	30.77741935	981.0230266	1373.315784	1	-48.05362903	-11917.3	411.403629	406.9145262	732.9200645	186.4293998	307.7938806	23	94.51	204056.2	4.053360215	3.413037634	78.07526882	2.45483871	1.122580645	66.54193548	5.651612903	5.180645161	89.27096774	3.196774194	4.058064516	22.72903226	658.8731735	1098.057139	75	-40.85990783	-17733.2	64.77935484	63.77238387	134.6072903
5	5556655	1020	93.4125977	0.2	3.686155914	14.05456989	61.0233871	1.85483871	10.1	45.26774194	5.316129032	18.23225806	76.59677419	3.461290323	8.132258065	31.32903226	1064.002196	1372.763335	0	-61.11532258	-15156.6	485.8493952	341.5620867	610.4942903	227.5790752	342.7655258	24	113.83	240981.3	3.311155914	5.924731183	69.79489247	2.116129032	3.735483871	56.76774194	4.461290323	8.716129032	80.67096774	2.34516129	4.980645161	23.90322581	764.8628565	1034.186077	42	-61.91359447	-26870.5	174.2267742	110.0480613	200.9587419
5	5556965	1020	26.3610992	0.713333	3.76344086	15.16935484	60.47083333	2.119354839	13.56451613	51.38387097	5.070967742	16.96774194	68.48064516	2.951612903	3.403225806	17.09677419	0	0	0	0	0	483.8145161	384.2426048	732.1113548	223.9372038	298.6172226	21	35.29	239972	3.775268817	9.681182796	60.23185484	2.390322581	8.812903226	53.8483871	5.164516129	10.66129032	66.45483871	2.774193548	1.848387097	12.60645161	0	0	0	0	0	174.9554839	71.16558387	137.0852258
4	5533203.24	1020	80.6692963	0.853333	3.557795699	10.19408602	71.14879032	1.941935484	6.803225806	55.67096774	5.074193548	13.56451613	86.38387097	3.132258065	6.761290323	30.71290323	1038.882853	1443.651361	1	-62.59798387	-15524.3	474.2153226	346.6405565	648.2403871	111.9489558	183.5293645	26	277.39	235210.8	3.535349462	2.829032258	76.08965054	2.316129032	1.396774194	64.00645161	4.603225806	4.558064516	86.98387097	2.287096774	3.161290323	22.97741935	563.7024283	896.3455548	89	-54.81313364	-23788.9	190.3016129	115.8069968	210.7610323
4	5535663.27	1020	79.8326035	-0.4	4.509677419	8.335752688	79.28373656	2.612903226	4.3	62.33548387	6.216129032	11.92903226	95.86774194	3.603225806	7.629032258	33.53225806	990.1176315	1455.333835	25	-47.84274194	-11865	445.3699597	391.3619476	726.4983226	104.8476663	189.0015065	26	832.28	220903.5	4.584543011	0.741397849	84.04489247	2.977419355	-1.2	72.07741935	5.970967742	2.674193548	93.60645161	2.993548387	3.874193548	21.52903226	519.1973514	883.2157774	86	-37.78387097	-16398.2	150.6645161	120.6682226	215.0790645
4	5536270.07	1020	53.2672997	-0.193333	4.685349462	9.462365591	75.59758065	2.638709677	5.451612903	58.51935484	6.296774194	13.14193548	92.94193548	3.658064516	7.690322581	34.42258065	1065.586078	1459.125494	11	-56.51774194	-14016.4	500.4532258	393.7893246	711.0839355	143.8473105	248.3154032	25	827.51	248224.8	4.790725806	1.707392473	82.73198925	3.174193548	-0.94516129	71.00645161	6.087096774	3.841935484	93.69354839	2.912903226	4.787096774	22.68709677	668.2308664	1120.409765	128	-53.44723502	-23196.1	179.5009677	125.5791452	224.4370968
3	5489112.93	1020	82.793602	-0.16	6.014784946	7.411424731	82.17620968	3.838709677	4.190322581	66.11612903	7.8	10.21290323	96.33225806	3.961290323	6.022580645	30.21612903	1213.711106	1884.016597	15	-50.52862903	-12531.1	470.077621	603.0585	1102.508419	91.69326613	173.3843129	27	787.09	233158.5	6.157392473	0.425134409	84.07607527	4.8	-0.838709677	73.46774194	7.496774194	1.732258065	92.84193548	2.696774194	2.570967742	19.37419355	685.7331818	1128.315916	81	-36.39400922	-15795	157.0541935	163.4437548	310.4067097
3	5489760.77	1020	85.3831024	-0.74	6.366532258	7.856451613	80.30752688	4.480645161	5.14516129	65.74193548	8.277419355	10.44516129	93.89677419	3.796774194	5.3	28.15483871	931.6154577	1442.499339	0	-45.87419355	-11376.8	390.9241935	501.502631	940.8418065	108.4094929	180.9163645	28	548.85	193898.4	6.51438172	0.804301075	82.94099462	5.012903226	-0.164516129	72.39032258	7.951612903	1.770967742	92.1483871	2.938709677	1.935483871	19.75806452	526.4920325	992.6905	22	-28.30437788	-12284.1	45.61741935	47.41659032	102.4153226
3	5488987.44	1020	51.549099	0.493333	6.178494624	9.187365591	75.40860215	4.274193548	5.738709677	58.61290323	7.748387097	12.80645161	91.85806452	3.474193548	7.067741935	33.24516129	1324.308042	1657.224923	0	-67.34435484	-16701.4	500.3139113	531.6843085	934.9986129	169.964652	287.1535194	24	220.23	248155.7	6.092607527	1.676612903	81.16962366	4.780645161	0.041935484	69.11935484	7.370967742	3.474193548	91.57096774	2.590322581	3.432258065	22.4516129	915.4029984	1390.830097	76	-57.56551724	-25041	158.7449838	139.0754129	255.010129
3	5490924.89	1020	46.4357986	-0.153333	4.372446237	13.02137097	64.39879032	2.232258065	7.74516129	47.9	6.122580645	17.53225806	82.98709677	3.890322581	9.787096774	35.08709677	1060.245175	1426.897797	0	-53.58306452	-13288.6	502.4766129	291.9461875	513.7780323	290.6740565	477.5251258	22	92.85	249228.4	4.12983871	5.009946237	72.60685484	2.748387097	2.441935484	61.09677419	5.535483871	7.738709677	83.30967742	2.787096774	5.296774194	22.21290323	705.3683382	1116.049065	69	-52.52788018	-22797.1	181.3819355	82.86274194	151.7516774
3	5490609.79	1020	104.7689972	-0.866667	4.420698925	13.4219086	62.10846774	2.548387097	8.622580645	46.50322581	6.022580645	17.87741935	79.97096774	3.474193548	9.25483871	33.46774194	1045.959103	1385.108074	0	-55.29274194	-13712.6	508.3256048	282.078496	496.9083226	306.3501448	491.2508548	22	77.47	252129.5	4.088172043	5.121236559	71.50255376	2.85483871	2.448387097	59.9516129	5.425806452	7.948387097	82.96774194	2.570967742	5.5	23.01612903	716.5176318	1130.477252	82	-53.48732719	-23213.5	193.8535484	84.28174194	152.826871
3	5494757.78	1020	66.9731979	2.0533299	5.544086022	10.84663978	71.95846774	3.606451613	7.303225806	57.06129032	7.138709677	14.3516129	87.15806452	3.532258065	7.048387097	30.09677419	1252.120491	1655.548552	0	-64.88508065	-16091.5	508.0397177	458.7126593	797.9643226	191.6416512	310.0482258	24	649.45	251987.7	5.676747312	3.293817204	79.68360215	4.509677419	1.303225806	68.65483871	6.912903226	5.358064516	89.26774194	2.403225806	4.05483871	20.61290323	860.7519912	1284.613052	47	-59.88824885	-25991.5	186.1725806	128.0822097	227.5983871
2	5463512.65	1020	50.8689995	0.886667	3.533064516	10.45725806	79.37486559	2.203225806	7.44516129	64.71290323	4.95483871	13.57096774	93.40967742	2.751612903	6.125806452	28.69677419	484.5254973	711.0268516	5	-53.2296	-13307.4	401.4125506	278.5955847	519.6521935	95.53166613	157.9607806	24	810.76	198297.8	3.392607527	3.708870968	84.54569892	2.329032258	2.422580645	74.37741935	4.312903226	5.141935484	92.48387097	1.983870968	2.719354839	18.10645161	166.1855091	300.3462903	30	-35.61770115	-15493.7	129.3951456	70.89827921	130.0949032
23	5989312.37	1027	20.8784008	-0.553333	6.074462366	9.083198925	81.7827957	3.993548387	6.519354839	66.53225806	7.85483871	11.93870968	97.07096774	3.861290323	5.419354839	30.53870968	500.2599681	792.601829	6	-43.00856031	-11053.2	411.4911704	408.7645679	719.4412258	109.2626401	189.2954452	27	1393.32	200396.2	7.41061828	0.632123656	83.83857527	4.925806452	-0.870967742	64.11935484	9.422580645	2.312903226	95.78387097	4.496774194	3.183870968	31.66451613	624.971109	1105.858394	61	-40.71428571	-17670	149.153871	130.3278097	233.6886452
3	5492150.09	1027	35.4281998	1.57333	4.969489247	10.5969086	71.89086022	2.887096774	6.477419355	55.96129032	6.75483871	14.33548387	88.80322581	3.867741935	7.858064516	32.84193548	1336.472342	1756.302794	8	-64.02620968	-15878.5	534.3165323	478.3657097	827.0291613	185.2870952	314.3129516	23	261.83	265021	5.130913978	3.298790323	79.19422043	3.75483871	1.738709677	67.95483871	6.387096774	5.358064516	89.06451613	2.632258065	3.619354839	21.10967742	912.2347606	1343.865839	53	-63.18410138	-27421.9	227.4416129	156.9707677	279.9790645
25	6021040.88	1030	76.857399	-0.226667	5.768413978	11.07419355	84.11048387	3.358064516	8.612903226	68.08387097	7.84516129	13.35806452	95.92258065	4.487096774	4.74516129	27.83870968	471.1261952	677.1595032	0	-42.39098039	-10809.7	375.3750511	208.2414883	416.3096774	90.99037771	162.085829	27	4538.55	183558.4	7.394354839	3.209139785	94.38870968	4.903225806	1.677419355	81.46451613	9.625806452	4.493548387	99.83225806	4.722580645	2.816129032	18.36774194	324.3317859	659.1191742	24	-24.8421659	-10781.5	164.8767742	80.01175484	149.9519677
[truncated: 1,469 more rows]
[truncated: 5 more columns]
